# Supplementary material for: Monoaminergic neurotransmitters are bimodal effectors of tau aggregation
Source: Sci Adv. 2025 Jan 31;11(5):eadr8055. doi: 10.1126/sciadv.adr8055 (PMC11784839; doi:10.1126/sciadv.adr8055)
Supplement: Supplementary file 2 — Data S1 and S2 [file sciadv.adr8055_data_s1_and_s2.zip]

Archive with 2 entries (2 files):
- adr8055_data_s1.xlsx
- adr8055_data_s2.xlsx
