# Supplementary material for: Monoaminergic neurotransmitters are bimodal effectors of tau aggregation
Source: Sci Adv. 2025 Jan 31;11(5):eadr8055. doi: 10.1126/sciadv.adr8055 (PMC11784839; doi:10.1126/sciadv.adr8055)
Supplement: Supplementary file 2 — Data S1 and S2 [file sciadv.adr8055_data_s1_and_s2.zip › adr8055_data_s1.xlsx]

## Sheet:  Molecules 
Structure	Identifier	av Z	abs dif	AP_Comments	AP_Imported	SMILE	raw data 1	raw data 2	av puncta	Z repl 1	Z Repl 2	catolog number	BBB_Filter	LogBB	ADMET_Risk
	Compound identifier. The field used to populate this column is specified when the input file is opened. If an identifier field was not selected, the identifier will be a unique integer ID.			Arbitrary user-specified text associated with the compound.	Integer flag indicating that the compound was obtained through a File / Import operation. A value of 1 indicates the first import operation, 2 the second import operation, and so on.								Predicts whether or not a compound can penetrate the Blood Brain Barrier. Overall accuracy = 92%.	Logarithm of the Brain/Blood partition coefficient. RMSE/MAE = 0.37/0.28 (2D and 3D).	Full ADMET Risk: a score in the 0-22 range indicating the number of potential ADMET problems a compound might have. Exceeds 7 for 10% of a focused WDI subset when ALL component risks are included. Absorption contributes up to 8, distribution up to 2, CYP metabolism up to 6, and Toxicity up to 6. WARNING: rules related to unlicensed modules that are turned off will result in lower overall scores.
	Punicalagin	-1.687	0.995	tannin	3	O=C1C2=C(C3=C(O)C(O)=C2C4=C(O)C(O)=C(O)C=C4C(OC(C(OC5=O)C(C=O)OC(C6=C(C7=C5C=C(O)C(O)=C7O)C(O)=C(O)C(O)=C6)=O)C8O)=O)C9=C(C(O3)=O)C(C(C(O)=C(O)C(O)=C%10)=C%10C(OC8)=O)=C(O)C(O)=C9O1	119.783	55.562	87.672	-2.185	-1.19	HY-N0063	Low	-0.708	13
	Chebulinic acid	-1.685	1	tannin	3	OC(C[C@H](C(O[C@@]([C@H](O[C@H]1OC(C2=CC(O)=C(O)C(O)=C2)=O)COC(C3=CC(O)=C(O)C(O)=C3)=O)([H])[C@@](OC(C4=CC(O)=C(O)C(O)=C4)=O)([H])[C@@]1([H])OC5=O)=O)[C@@]([C@H]6O)([H])C(C5=CC(O)=C7O)=C7OC6=O)=O	108.91	125.835	117.372	-2.186	-1.184	HY-N2033	Low	-0.994	13.5
	(-)-Gallocatechin gallate	-1.673	0.972	chromane	3	O=C(O[C@H]1[C@H](C2=CC(O)=C(O)C(O)=C2)OC3=CC(O)=CC(O)=C3C1)C4=CC(O)=C(O)C(O)=C4	427.718	87.382	257.55	-2.159	-1.187	HY-N0522	Low (97%)	-0.542	9.1
	Theaflavin-3'-gallate	-1.668	0.964	tannin, theaflavin	3	O=C(O[C@H]1[C@@H](C2=C(C=C([C@@H]3[C@H](O)CC4=C(O)C=C(O)C=C4O3)C=C(O)C5=O)C5=C(O)C(O)=C2)OC6=CC(O)=CC(O)=C6C1)C7=CC(O)=C(O)C(O)=C7	542.499	98.608	320.554	-2.15	-1.186	HY-N0244	Low	-1.006	11.038
	"Theaflavin 3,3'-digallate"	-1.667	0.991	tannin, theaflavin	3	O=C(C1=CC(O)=C(O)C(O)=C1)O[C@H](CC2=C3O)[C@H](OC2=CC(O)=C3)C4=C(C=C([C@@H](OC5=CC(O)=CC(O)=C5C6)[C@@H]6OC(C7=CC(O)=C(O)C(O)=C7)=O)C=C(O)C8=O)C8=C(O)C(O)=C4	392.747	253.87	323.309	-2.162	-1.172	HY-N1992	Low	-0.923	13
	Punicalin	-1.663	0.942	tannin	3	O=C1C(C(C(C(O)=C(O)C(O)=C2)=C2C(OC(C3O)C(O)C(O)C=O)=O)=C(O)C(O)=C4OC5=O)=C4C6=C5C(C7=C(C(OC3)=O)C=C(O)C(O)=C7O)=C(O)C(O)=C6O1	725.667	34.42	380.043	-2.134	-1.192	HY-N0639	Low	-1.054	13
	Salvianolic acid A	-1.663	0.954	stilbenoid, carboxylic acid	3	OC1=CC=C(/C=C/C(O[C@@H](C(O)=O)CC2=CC(O)=C(O)C=C2)=O)C(/C=C/C3=CC(O)=C(O)C=C3)=C1O	661.17	105.765	383.467	-2.14	-1.185	HY-N0318	Low (97%)	-0.748	10.193
	Chebulagic acid	-1.662	0.979	carboxylic acid	3	OC(CC(C(O[C@H]([C@@H](COC(C1=CC(O)=C2O)=O)O[C@@H]3OC(C4=CC(O)=C(O)C(O)=C4)=O)[C@H](OC(C5=CC(O)=C(O)C(O)=C5C1=C2O)=O)[C@H]3OC6=O)=O)C(C7O)C(C6=CC(O)=C8O)=C8OC7=O)=O	523.863	241.827	382.845	-2.151	-1.173	HY-N1996	Low	-0.763	13
	Geraniin	-1.653	0.937	tannin	3	O=C(OC[C@H](O[C@@H](OC(C1=CC(O)=C(O)C(O)=C1)=O)[C@H]2OC3=O)[C@H](OC(C(C4C5=C3C=C(O)C(O)=C5OC6(O)C4(O)O)=CC6=O)=O)[C@H]2O7)C8=CC(O)=C(O)C(O)=C8C9=C(O)C(O)=C(O)C=C9C7=O	880.948	121.096	501.022	-2.121	-1.184	HY-N0472	Low	-0.749	13
	Herbacetin	-1.629	1	chromone	3	O=C1C(O)=C(C2=CC=C(O)C=C2)OC3=C(O)C(O)=CC(O)=C13	787.042	707.463	747.252	-2.129	-1.129	HY-N0240	Low (97%)	-0.67	5.068
	Gallic acid	-1.627	0.89	monocyclic phenol	3	O=C(O)C1=CC(O)=C(O)C(O)=C1	1468.86	137.18	803.018	-2.072	-1.182	HY-N0523	Low (90%)	-0.396	2.5
	Tannic acid	-1.623	0.973	tannin	3	O=C(C1=CC(OC(C2=CC(O)=C(O)C(O)=C2)=O)=C(O)C(O)=C1)OC3[C@H](OC(C4=CC(OC(C5=CC(O)=C(O)C(O)=C5)=O)=C(O)C(O)=C4)=O)[C@@H](OC(C6=CC(OC(C7=CC(O)=C(O)C(O)=C7)=O)=C(O)C(O)=C6)=O)[C@H](OC(C8=CC(OC(C9=CC(O)=C(O)C(O)=C9)=O)=C(O)C(O)=C8)=O)[C@@H](COC(C%10=CC(OC(C%11=CC(O)=C(O)C(O)=C%11)=O)=C(O)C(O)=C%10)=O)O3	1030.3	629.309	829.805	-2.109	-1.136	HY-B2136
	Theaflavin-3-gallate	-1.614	0.843	tannin, theaflavin	3	O=C(O[C@H]1[C@@H](C(C=C2O)=CC3=C([C@@H]4[C@H](O)CC5=C(O)C=C(O)C=C5O4)C=C(O)C(O)=C3C2=O)OC6=CC(O)=CC(O)=C6C1)C7=CC(O)=C(O)C(O)=C7	1914.49	30.952	972.721	-2.035	-1.192	HY-N0245	Low	-1.003	11
	(-)-Epigallocatechin Gallate	-1.608	0.871	chromane	3	O=C(O[C@H]1[C@@H](C2=CC(O)=C(O)C(O)=C2)OC3=CC(O)=CC(O)=C3C1)C4=CC(O)=C(O)C(O)=C4	1812.01	238.519	1025.27	-2.044	-1.173	HY-13653	Low (97%)	-0.542	9.1
	Gambogenic acid	-1.587	1.216	xanthone									Low (97%)	-0.573	8.044
	Gnetol	-1.577	0.886	stilbenoid	3	OC1=CC=CC(O)=C1/C=C/C2=CC(O)=CC(O)=C2	2096.46	648.824	1372.64	-2.02	-1.135	HY-126052	Low (74%)	-0.042	2.5
	Gambogic Acid	-1.572		carboxylic acid	3	O=C(O)/C(C)=C\C[C@@]1(C2=O)OC(C)(C)[C@@](C[C@@]2([H])C=C34)([H])[C@]31OC5=C(C(O)=C(C=C[C@](CC/C=C(C)/C)(C)O6)C6=C5C/C=C(C)\C)C4=O	33.834	2596.6	1315.22	-2.192	-0.952	HY-N0087	Low (97%)	-0.497	6.281
	Quercetagetin	-1.57	0.775	chromone	3	O=C1C(O)=C(C2=CC=C(O)C(O)=C2)OC3=CC(O)=C(O)C(O)=C13	2842.17	132.721	1487.44	-1.958	-1.183	HY-N4149	Low (97%)	-0.772	8.034
	Okanin	-1.534	0.695	chalcone	3	O=C(C1=CC=C(O)C(O)=C1O)/C=C/C2=CC=C(O)C(O)=C2	3755.83	90.703	1923.27	-1.882	-1.187	HY-N6673	Low (90%)	-0.413	3
	Plumbagin	-1.504		quinone	3	O=C1C(C)=CC(C2=C1C=CC=C2O)=O	1092.19	3106.45	2099.32	-2.104	-0.904	HY-N1497	High (96%)	0.231	2.557
	Corilagin	-1.488	0.707	tannin	3	OC1=C(C2=C(C(OC[C@H]3O[C@@H](OC(C4=CC(O)=C(O)C(O)=C4)=O)[C@@H](O)[C@@H]([C@H]3O)OC5=O)=O)C=C(O)C(O)=C2O)C5=CC(O)=C1O	4240.16	650.661	2445.41	-1.842	-1.134	HY-N0462	Low	-0.635	12.5
	Hypocrellin A	-1.44	0.642	fused polycyclic, perylene	3	COC(C1=O)=C2C3=C(C1=C(C=C4OC)O)C4=C(C(OC)=CC(O)=C56)C5=C3C(CC(C)(O)C2C(C)=O)=C(OC)C6=O	5209.06	813.974	3011.52	-1.761	-1.119	HY-N2575	Low (97%)	-0.326	6.574
	Cyanidin (Chloride)	-1.419	0.739	benzopyrylium	3	OC1=CC2=[O+]C(C3=CC=C(O)C(O)=C3)=C(O)C=C2C(O)=C1.[Cl-]	4876.54	1551.23	3213.88	-1.789	-1.05	HY-N0499
	Delphinidin (chloride)	-1.417		benzopyrylium	3	OC1=CC2=C(C=C(C(C3=CC(O)=C(O)C(O)=C3)=[O+]2)O)C(O)=C1.[Cl-]	426.071	5569.91	2997.99	-2.159	-0.674	HY-N2409
	Scutellarin	-1.415	1.024	chromone	3	O=C(C=C(C1=CC=C(O)C=C1)OC2=CC(O[C@@H]([C@@H]([C@@H](O)[C@@H]3O)O)O[C@@H]3C(O)=O)=C4O)C2=C4O	3217.73	3121.8	3169.77	-1.927	-0.903	HY-N0751	Low (97%)	-1.407	6.1
	Salvianolic acid C	-1.412	0.466	benzofuran, carboxylic acid	3	OC1=C(O)C=CC(C[C@H](C(O)=O)OC(/C=C/C2=CC=C(O)C3=C2C=C(C4=CC(O)=C(O)C=C4)O3)=O)=C1	6602.17	170.893	3386.53	-1.645	-1.179	HY-N0319	Low (97%)	-1.229	6.89
	Morin	-1.394	0.617	chromone	3	O=C1C(O)=C(C2=CC=C(O)C=C2O)OC3=CC(O)=CC(O)=C13	5911.71	1176.23	3543.97	-1.702	-1.085	HY-N0621	Low (97%)	-0.743	4.454
	Gossypol	-1.389		fused polycyclic, naphthalene	3	O=CC1=C(O)C(O)=C(C(C)C)C2=CC(C)=C(C3=C(C)C=C4C(C(C)C)=C(O)C(O)=C(C=O)C4=C3O)C(O)=C12	287.373	6282.89	3285.13	-2.171	-0.607	HY-13407	Low (97%)	-0.375	8.131
	"1,2,3,6-Tetragalloylglucose"	-1.386	0.731	polycyclic glycoside	3	O=C(C1=CC(O)=C(O)C(O)=C1)O[C@@H]2[C@H]([C@@H]([C@@H](COC(C3=CC(O)=C(O)C(O)=C3)=O)O[C@H]2OC(C4=CC(O)=C(O)C(O)=C4)=O)O)OC(C5=CC(O)=C(O)C(O)=C5)=O	5324.12	1864.38	3594.24	-1.751	-1.021	HY-111832	Low	-0.853	13
	"1,2,4-Trihydroxybenzene"	-1.385	0.466	monocyclic phenol	3	OC1=CC=C(O)C=C1O	6931.48	464.513	3698	-1.617	-1.152	HY-W010451	High (67%)	-0.095	1.5
	Quercetagitrin	-1.376	0.401	chromone	3	O=C1C2=C(O)C(O)=C(O[C@@H]3O[C@@H]([C@@H](O)[C@H](O)[C@H]3O)CO)C=C2OC(C4=CC(O)=C(O)C=C4)=C1O	7422.91	207.732	3815.32	-1.577	-1.176	HY-N4150	Low	-1.321	9.8
	Quercetin (dihydrate)	-1.361	0.397	chromone	3	O=C1C(O)=C(C2=CC=C(O)C(O)=C2)OC3=CC(O)=CC(O)=C13.[H]O[H].[H]O[H]	7625.22	352.104	3988.66	-1.56	-1.162	HY-N0146
	Cyanidin-3-O-galactoside (chloride)	-1.347	0.934	benzopyrylium	3	OC1=CC2=[O+]C(C3=CC=C(O)C(O)=C3)=C(O[C@H]4[C@@H]([C@H]([C@H]([C@@H](CO)O4)O)O)O)C=C2C(O)=C1.[Cl-]	4573.89	3370.84	3972.36	-1.814	-0.88	HY-N4142
	Methyl gallate	-1.311	0.833	monocyclic phenol	3	O=C(OC)C1=CC(O)=C(O)C(O)=C1	5612.12	3211.88	4412	-1.727	-0.895	HY-N2010	Low (84%)	-0.19	0.5
	Hematoxylin	-1.283	0.835	chromane, homoisoflavonoid	3	OC1=CC=C([C@]2([H])[C@](CC3=C2C=C(O)C(O)=C3)(O)CO4)C4=C1O	5936.96	3526.25	4731.6	-1.7	-0.865	HY-N0116	Low (79%)	-0.452	2.628
	4-Methylcatechol	-1.257	0.565	monocyclic phenol	3	OC1=CC=C(C)C=C1O	7864.83	2354.22	5109.52	-1.54	-0.975	HY-W012814	High (89%)	0.015	1
	Gallic acid (hydrate)	-1.246	0.3	monocyclic phenol	3	O=C(O)C1=CC(O)=C(O)C(O)=C1.O	9587.18	1053.49	5320.33	-1.396	-1.097	HY-N0523A
	Rhodiosin	-1.239	0.184	chromone	3	OC1=C2C(C(C(O)=C(C3=CC=C(O)C=C3)O2)=O)=C(O)C=C1O[C@H]4[C@@H]([C@@H]([C@@H](O)[C@H](C)O4)O[C@]5([H])O[C@@H]([C@@H](O)[C@H](O)[C@H]5O)CO)O	10373.6	522.423	5448.02	-1.331	-1.146	HY-N2425	Low	-1.56	9
	Piceatannol	-1.235	0.134	stilbenoid	3	OC1=CC=C(/C=C/C2=CC(O)=CC(O)=C2)C=C1O	10717.8	294.245	5506.01	-1.302	-1.168	HY-13518	Low (70%)	-0.064	2.5
	Delphinidin 3-glucoside (chloride)	-1.2	0.058	benzopyrylium	3	OC1=CC(O)=CC2=C1C=C(C(C3=CC(O)=C(C(O)=C3)O)=[O+]2)O[C@@H]4O[C@@H]([C@H]([C@@H]([C@H]4O)O)O)CO.[Cl-]	11598.4	259.098	5928.77	-1.229	-1.171	HY-108052
	Homogentisic acid	-1.185	0.201	monocyclic phenol	3	O=C(O)CC1=CC(O)=CC=C1O	10913.7	1179.87	6046.8	-1.286	-1.085	HY-113283	Low (84%)	-0.785	1
	Narciclasine	-1.181		alkaloid	3	O=C1N[C@@]2([H])[C@H](O)[C@H](O)[C@@H](O)C=C2C3=C1C(O)=C4C(OCO4)=C3	817.989	10263	5540.49	-2.127	-0.234	HY-16563	Low (97%)	-0.95	3.717
	4-Feruloylquinic acid	-1.134	0.976	carboxylic acid	3	COC1=C(O)C=CC(/C=C/C(O[C@H]2[C@@H](C[C@@](C(O)=O)(O)C[C@H]2O)O)=O)=C1	6875.06	5869.87	6372.47	-1.622	-0.646	HY-N6598	Low (97%)	-1.54	4.355
	Agrimol B	-1.13	0.817	tannin	3	CC[C@H](C)C(C1=C(O)C(CC2=C(O)C(C(CCC)=O)=C(OC)C(C)=C2O)=C(O)C(CC3=C(O)C(C(CCC)=O)=C(OC)C(C)=C3O)=C1O)=O	7875.9	5053.37	6464.64	-1.539	-0.722	HY-N0704	Low (97%)	-0.469	10
	Rhodionin	-1.13	0.088	chromone	3	O=C1C(O)=C(C2=CC=C(O)C=C2)OC3=C(O)C(O[C@H]4[C@@H]([C@@H]([C@H]([C@H](C)O4)O)O)O)=CC(O)=C13	12258.1	1171.9	6714.99	-1.174	-1.086	HY-N0241	Low (97%)	-1.111	6.4
	4-Ethylresorcinol	-1.119	0.771	monocyclic phenol	3	OC1=CC=C(CC)C(O)=C1	8283.51	4925.02	6604.27	-1.505	-0.734	HY-W015782	High (89%)	0.05	1.023
	Dihydromyricetin	-1.115	0.461	chromane	3	O=C1[C@H](O)[C@@H](C2=CC(O)=C(O)C(O)=C2)OC3=CC(O)=CC(O)=C13	10190.2	3319.03	6754.63	-1.346	-0.885	HY-N0112	Low (97%)	-0.82	4
	Chebulic acid	-1.092	0.164	carboxylic acid	3	O=C(O)[C@H]([C@@H](C1=C(O)C(O)=C(O)C=C12)[C@@H](C(O)=O)OC2=O)CC(O)=O	14229.4	230.797	7230.09	-1.01	-1.174	HY-N4170	Low	-0.988	6.3
	Meloside A	-1.091	0.426	chromone	3	O=C1C=C(C2=CC=C(O)C=C2)OC3=CC(O)=C([C@H]4[C@@H]([C@H]([C@@H]([C@@H](CO)O4)O)O)O[C@H]5[C@@H]([C@H]([C@@H]([C@@H](CO)O5)O)O)O)C(O)=C13	10691.8	3384.65	7038.23	-1.304	-0.878	HY-N5124	Low	-1.584	9.565
	Lithospermic acid	-1.085	0.502	benzofuran, carboxylic acid	3	O=C([C@@H]1[C@@H](C2=CC=C(O)C(O)=C2)OC3=C(O)C=CC(/C=C/C(O[C@@H](C(O)=O)CC4=CC=C(O)C(O)=C4)=O)=C13)O	10304.3	3853.96	7079.11	-1.337	-0.834	HY-N0823	Low (97%)	-1.09	6.646
	Fisetin	-1.075	0.634	chromone	3	O=C1C(O)=C(C2=CC=C(O)C(O)=C2)OC3=CC(O)=CC=C13	9642.85	4671.16	7157.01	-1.392	-0.758	HY-N0182	Low (97%)	-0.498	3.5
	Ayanin	-1.054	0.303	chromone	3	O=C1C(OC)=C(C2=CC=C(OC)C(O)=C2)OC3=CC(OC)=CC(O)=C13	11871.6	3125.17	7498.38	-1.206	-0.903	HY-N2913	Low (84%)	-0.605	2.342
	Luteolinidin (chloride)	-1.053	0.203	benzopyrylium	3	OC1=CC2=[O+]C(C3=CC=C(O)C(O)=C3)=CC=C2C(O)=C1.[Cl-]	14921.6	436.094	7678.85	-0.952	-1.154	HY-129997
	5-Hydroxyflavone	-1.049	0.659	chromone	3	O=C1C=C(C2=CC=CC=C2)OC3=CC=CC(O)=C13	9800.36	5081.28	7440.82	-1.378	-0.72	HY-22024	High (84%)	0.019	3.606
	(-)-Gallocatechin	-1.032	0.567	chromane	3	O[C@H]1[C@H](C2=CC(O)=C(O)C(O)=C2)OC3=CC(O)=CC(O)=C3C1	10555.6	4767.22	7661.42	-1.316	-0.749	HY-N0521	Low (97%)	-0.719	2.546
	Epimedin A	-1.023	0.559	chromone	3	O[C@H]1[C@H](O)[C@@H](CO)O[C@@H](OC2=CC(O)=C(C(C(O[C@@H]3O[C@@H](C)[C@H](O)[C@@H](O)[C@H]3O[C@@]4([H])[C@H](O)[C@@H](O)[C@H](O)[C@@H](CO)O4)=C(C5=CC=C(OC)C=C5)O6)=O)C6=C2C/C=C(C)/C)[C@@H]1O	10713.2	4823.23	7768.23	-1.302	-0.744	HY-N0257	Low	-1.866	10.257
	Tetramethylcurcumin	-1.014	0.143	curcumin	3	COC1=C(C=CC(/C=C/C(C(C)(C)C(/C=C/C2=CC(OC)=C(OC)C=C2)=O)=O)=C1)OC	13309.5	2696.76	8003.14	-1.086	-0.943	HY-N2521	High (96%)	0.2	5.327
	Brevifolincarboxylic acid	-1.007	0.012	carboxylic acid	3	O=C(C1CC(C2=C1C3=C(O)C(O)=C(O)C=C3C(O2)=O)=O)O	14330.3	1949.4	8139.85	-1.001	-1.013	HY-N4095	Low (97%)	-0.979	3.5
	Kaempferol 3-neohesperidoside	-1.002	0.767	chromone	3	O=C1C(O[C@H](O[C@@H]2CO)[C@@H]([C@H]([C@@H]2O)O)O[C@H](O[C@H]3C)[C@@H]([C@@H]([C@H]3O)O)O)=C(C(C=C4)=CC=C4O)OC5=CC(O)=CC(O)=C15	9710.86	6160.09	7935.47	-1.386	-0.619	HY-107207	Low	-1.597	8.5
	Wedelolactone	-0.994	0.284	coumarin coumestan	3	O=C1C2=C(OC3=CC(O)=C(O)C=C32)C4=C(O)C=C(OC)C=C4O1	16120.2	631.756	8376	-0.852	-1.136	HY-N0551	Low (90%)	-0.88	3.394
	Kukoamine B	-0.992	0.542	long-chain phenol	3	O=C(N(CCCN)CCCCNCCCNC(CCC1=CC=C(O)C(O)=C1)=O)CCC2=CC=C(O)C(O)=C2	11188.8	5072.6	8130.71	-1.263	-0.72	HY-N2393	Low (97%)	-0.869	8
	5-Hydroxyferulic acid	-0.968	0.308	monocyclic phenol	3	O=C(O)/C=C/C1=CC(OC)=C(O)C(O)=C1	16579.9	790.19	8685.03	-0.814	-1.121	HY-133068	Low (97%)	-0.742	0
	Thonningianin A	-0.939	0.574	tannin	3	OC1=CC(C(OC[C@@H]2[C@@H]3[C@H](OC(C4=CC(O)=C(O)C(O)=C4)=O)[C@@H](O)[C@H](OC5=CC(O)=C(C(CCC6=CC=CC=C6)=O)C(O)=C5)O2)=O)=C(C7=C(C(O3)=O)C=C(O)C(O)=C7O)C(O)=C1O	11629.9	5797.27	8713.6	-1.226	-0.652	HY-N4084	Low	-0.584	12.5
	Kaempferitrin	-0.924	0.957	chromone	3	O=C1C(O[C@H](O[C@@H](C)[C@H](O)[C@H]2O)[C@@H]2O)=C(C3=CC=C(O)C=C3)OC4=CC(O[C@H](O[C@@H](C)[C@H](O)[C@H]5O)[C@@H]5O)=CC(O)=C14	9507.36	8006.82	8757.09	-1.403	-0.446	HY-N0628	Low (97%)	-1.537	8
	Sennoside A	-0.922	0.243	polycyclic glycoside	3	OC1C(O)C(OC2=C(C(C(C(O)=CC(C(O)=O)=C3)=C3C4C5C(C=CC=C6OC7C(O)C(O)C(O)C(CO)O7)=C6C(C8=C5C=C(C(O)=O)C=C8O)=O)=O)C4=CC=C2)OC(CO)C1O	13826.4	4216.17	9021.29	-1.043	-0.801	HY-N0365	Low	-1.784	10
	Theaflavin	-0.921	0.502	tannin, theaflavin	3	O=C1C(O)=CC([C@@H]2[C@H](O)CC3=C(O)C=C(O)C=C3O2)=CC4=C([C@@H]5[C@H](O)CC6=C(O)C=C(O)C=C6O5)C=C(O)C(O)=C41	18310.3	248.899	9279.59	-0.67	-1.172	HY-N0243	Low	-1.22	11.716
	Echinatin	-0.917	0.349	chalcone	3	O=C(C1=CC=C(O)C=C1)/C=C/C2=CC=C(O)C=C2OC	13242.9	4837.17	9040.03	-1.092	-0.742	HY-N0269	High (70%)	0.126	3.251
	Umbelliferone	-0.901	0.736	coumarin	3	O=C1C=CC2=CC=C(O)C=C2O1	11115.4	7074.65	9095.02	-1.269	-0.533	HY-N0573	High (91%)	-0.14	2
	Myricitrin	-0.899	0.558	chromone	3	O=C1C(O[C@H]2[C@@H]([C@@H]([C@H]([C@H](C)O2)O)O)O)=C(C3=CC(O)=C(O)C(O)=C3)OC4=CC(O)=CC(O)=C14	18913	187.899	9550.45	-0.619	-1.178	HY-N0152	Low (97%)	-1.12	8.6
	4-Methyldaphnetin	-0.889	0.297	coumarin	3	O=C1C=C(C)C2=CC=C(O)C(O)=C2O1	13895.3	4860.11	9377.72	-1.037	-0.74	HY-N4286	High (86%)	-0.22	1
	Hypericin	-0.884	0.92	fused polycyclic, quinone	3	O=C1C2=C(O)C=C(O)C3=C2C4=C(C5=C6C(O)=CC(C)=C5C7=C4C1=C(O)C=C7C)C8=C3C(O)=CC(O)=C8C6=O	10216.3	8238.56	9227.43	-1.344	-0.424	HY-N0453	Low (97%)	-0.248	10.22
	Forsythoside I	-0.884	0.436	phenolic glycoside	3	O[C@H]([C@@H](OC(/C=C/C1=CC=C(O)C(O)=C1)=O)[C@@H]([C@@H](CO[C@H]2[C@@H]([C@@H]([C@H]([C@H](C)O2)O)O)O)O3)O)[C@@H]3OCCC4=CC=C(O)C(O)=C4	13120.4	5656.67	9388.55	-1.102	-0.666	HY-N5042	Low	-1.395	10
	(+)-Gallocatechin	-0.881	0.403	chromane	3	O[C@@H]1[C@@H](C2=CC(O)=C(O)C(O)=C2)OC3=CC(O)=CC(O)=C3C1	18193.2	1207.17	9700.21	-0.679	-1.082	HY-N0521A	Low (97%)	-0.719	2.546
	Scutellarein	-0.88	0.523	chromone	3	O=C1C=C(C2=CC=C(O)C=C2)OC3=CC(O)=C(O)C(O)=C13	18922.2	573.179	9747.69	-0.619	-1.142	HY-N0752	Low (90%)	-0.521	2.909
	"2""-O-Galloylhyperin"	-0.873	0.113	chromone	3	O=C1C(O[C@H](O[C@H](CO)[C@H](O)[C@@H]2O)[C@@H]2OC(C3=CC(O)=C(O)C(O)=C3)=O)=C(C4=CC(O)=C(O)C=C4)OC5=CC(O)=CC(O)=C15	15187.3	4042.85	9615.07	-0.93	-0.817	HY-N0526	Low	-1.204	11.5
	Aloeresin D	-0.867	0.141	chromone	3	O=C1C=C(C[C@H](O)C)OC2=C([C@H]3[C@@H]([C@H]([C@@H]([C@@H](CO)O3)O)O)OC(/C=C/C4=CC=C(O)C=C4)=O)C(OC)=CC(C)=C12	16789.2	2759.19	9774.18	-0.796	-0.937	HY-N2215	Low (97%)	-1.398	6
	Pyrogallol	-0.851	0.432	monocyclic phenol	3	OC1=CC=CC(O)=C1O	18727.1	1374.88	10051	-0.635	-1.067	HY-N1579	High (71%)	-0.067	1.5
	Propyl gallate	-0.849	0.266	monocyclic phenol	3	O=C(OCCC)C1=CC(O)=C(O)C(O)=C1	17751.7	2276.1	10013.9	-0.716	-0.982	HY-N0524	Low (84%)	-0.167	1.5
	Danthron	-0.843	0.418	anthroquinone	3	O=C1C2=C(C=CC=C2O)C(C3=CC=CC(O)=C13)=O	13720.6	5995.43	9858.03	-1.052	-0.634	HY-B0923	Low (84%)	-0.035	1.399
	(-)-Catechin gallate	-0.843	0.455	chromane	3	O=C(O[C@H]1[C@H](C2=CC=C(O)C(O)=C2)OC3=CC(O)=CC(O)=C3C1)C4=CC(O)=C(O)C(O)=C4	18961.3	1335.66	10148.5	-0.615	-1.07	HY-N0356	Low (97%)	-0.554	7.9
	Orcinol	-0.839	1.046	monocyclic phenol	3	OC1=CC(C)=CC(O)=C1	9999.31	9395.45	9697.38	-1.362	-0.316	HY-D0168	High (99%)	0.108	1
	Naringenin chalcone	-0.838	0.867	chalcone	3	OC(C=C1)=CC=C1/C=C/C(C2=C(C=C(O)C=C2O)O)=O	11089.3	8451.87	9770.58	-1.271	-0.404	HY-N3007	Low (97%)	-0.401	2.527
	Gastrodin	-0.836	0.43	polycyclic glycoside	3	O[C@H]([C@H]([C@@H]([C@@H](CO)O1)O)O)[C@@H]1OC2=CC=C(CO)C=C2	13738.4	6136.55	9937.48	-1.05	-0.621	HY-N0115	Low (90%)	-1.175	3.53
	"1,3-Dicaffeoylquinic acid"	-0.832	0.49	carboxylic acid	3	O=C([C@@]1(OC(/C=C/C2=CC=C(O)C(O)=C2)=O)C[C@@H](OC(/C=C/C3=CC=C(O)C(O)=C3)=O)[C@H](O)[C@H](O)C1)O	13417.7	6490.43	9954.06	-1.077	-0.588	HY-N1412	Low (97%)	-1.34	6.632
	2-Hydroxyphenylacetic acid	-0.831	1.021	monocyclic phenol	3	C1=CC=CC(=C1CC(O)=O)O	10246.8	9347.15	9796.98	-1.341	-0.32	HY-W015590	Low (66%)	-0.889	1
	3-Hydroxybenzoic acid	-0.814	0.131	monocyclic phenol	3	OC(C1=CC(O)=CC=C1)=O	17360.5	3370.33	10365.4	-0.749	-0.88	HY-W004049	Low (59%)	-0.509	1
	Engeletin	-0.81	0.822	chromane	3	OC1=CC(O)=C(C([C@H](O[C@@]2([H])[C@H](O)[C@H](O)[C@@H](O)[C@H](C)O2)[C@@H](C3=CC=C(O)C=C3)O4)=O)C4=C1	11684.3	8500.41	10092.3	-1.222	-0.399	HY-N0436	Low (97%)	-0.979	5.115
	Norwogonin	-0.809	0.314	chromone	3	O=C1C=C(C2=CC=CC=C2)OC3=C(O)C(O)=CC(O)=C13	14754.3	5799.06	10276.7	-0.966	-0.652	HY-N2562	Low (84%)	-0.363	2.5
	Kaempferol-3-O-glucorhamnoside	-0.801	0.4	chromone	3	C[C@@H]1[C@@H](O)[C@H](O)[C@@H](O)[C@H](O[C@@H]2[C@H](O)[C@@H](O)[C@H](CO)O[C@H]2OC3=C(C4=CC=C(O)C=C4)OC5=CC(O)=CC(O)=C5C3=O)O1	19130.8	2076.39	10603.6	-0.601	-1.001	HY-N0208	Low	-1.597	8.5
	(-)-Epicatechin gallate	-0.797	0.728	chromane	3	O=C(O[C@H]1[C@@H](C2=CC=C(O)C(O)=C2)OC3=CC(O)=CC(O)=C3C1)C4=CC(O)=C(O)C(O)=C4	12408.5	8135.9	10272.2	-1.161	-0.434	HY-N0002	Low (97%)	-0.554	7.9
	Dihydroguaiaretic acid	-0.792	0.333	lignan	3	COC1=C(O)C=CC(C[C@@H](C)[C@@H](C)CC2=CC(OC)=C(O)C=C2)=C1	14843.2	6088.67	10465.9	-0.958	-0.625	HY-N6087	High (94%)	-0.039	5.353
	Ethyl gallate	-0.79	0.72	monocyclic phenol	3	O=C(OCC)C1=CC(O)=C(O)C(O)=C1	21190.3	484.087	10837.2	-0.43	-1.15	HY-N0525	Low (84%)	-0.222	0.936
	3-O-Methylgallic acid	-0.786	0.509	monocyclic phenol	3	O=C(O)C1=CC(OC)=C(O)C(O)=C1	13858.8	7085.12	10472	-1.04	-0.532	HY-N2009	Low (97%)	-0.426	0
	Quercetin 3-O-(6''-O-malonyl)-?-D-glucoside	-0.779	0.359	chromone	3	O=C(C(O[C@@H]1O[C@@H]([C@H]([C@@H]([C@H]1O)O)O)COC(CC(O)=O)=O)=C(C2=CC(O)=C(C=C2)O)OC3=CC(O)=C4)C3=C4O	19152.5	2534.57	10843.5	-0.599	-0.958	HY-N9397	Low (97%)	-1.725	8.5
	Negletein	-0.772	0.474	chromone	3	O=C1C=C(C2=CC=CC=C2)OC3=CC(OC)=C(O)C(O)=C13	14234.4	7055.07	10644.7	-1.009	-0.535	HY-N4285	Low (55%)	-0.289	2.233
	Nepetin	-0.768	0.079	chromone	3	O=C1C=C(C2=CC=C(O)C(O)=C2)OC3=CC(O)=C(OC)C(O)=C13	17608.6	4146.93	10877.8	-0.728	-0.807	HY-N2572	Low (97%)	-0.695	3.99
	4-Allylcatechol	-0.761	0.734	monocyclic phenol	3	OC1=CC=C(CC=C)C=C1O	21621.8	725.499	11173.7	-0.394	-1.127	HY-N1887	High (99%)	-0.048	2
	Blumeatin	-0.753	0.000286	chromane	3	O=C1C[C@@H](C2=CC(O)=CC(O)=C2)OC3=CC(OC)=CC(O)=C13	17305.9	4717.73	11011.8	-0.753	-0.754	HY-N2358	Low (90%)	-0.698	3
	"5,7-Dihydroxychromone"	-0.746	0.876	chromone	3	O=C1C=COC2=CC(O)=CC(O)=C12	12131.6	9469.43	10800.5	-1.184	-0.309	HY-N1970	Low (62%)	-0.666	1
	Protohypericin	-0.73	0.147	fused polycyclic, quinone	3	O=C(C1=C(O)C=C(C)C=C1C2=C34)C3=C(O)C=C(O)C4=C5C(O)=CC(O)=C6C(C7=C(O)C=C(C)C=C7C2=C65)=O	18463.4	4183.21	11323.3	-0.657	-0.804	HY-N4139	Low (97%)	-0.149	10.075
	Procyanidin A2	-0.725	0.388	tannin	3	O[C@]1([C@]2(C3=CC(O)=C(O)C=C3)OC4=C(C5=C(C[C@@H](O)[C@@H](C6=CC(O)=C(O)C=C6)O5)C(O)=C4)[C@@]1([H])C7=C(O)C=C(O)C=C7O2)[H]	19975.5	2954.48	11465	-0.531	-0.919	HY-N2343	Low	-0.643	12
	Danshensu	-0.723	0.706	monocyclic phenol	3	OC1=C(O)C=CC(C[C@@H](O)C(O)=O)=C1	21904.2	1269.24	11586.7	-0.37	-1.076	HY-N1913	Low (97%)	-1.042	1
	Gossypin	-0.722	0.323	chromone	3	O=C1C(O)=C(C2=CC=C(O)C(O)=C2)OC3=C(O[C@H]4[C@@H]([C@H]([C@@H]([C@@H](CO)O4)O)O)O)C(O)=CC(O)=C13	19618.8	3323.85	11471.3	-0.561	-0.884	HY-125911	Low	-1.33	9.8
	Plantamajoside	-0.72	0.821	polycyclic glycoside	3	O[C@H]([C@H]([C@H](OC(/C=C/C1=CC=C(O)C(O)=C1)=O)[C@@H](CO)O2)O[C@H]3[C@@H]([C@H]([C@@H]([C@@H](CO)O3)O)O)O)[C@@H]2OCCC4=CC=C(O)C(O)=C4	22632.4	686.328	11659.4	-0.31	-1.131	HY-N0031	Low	-1.58	10.5
	8-Deoxygartanin	-0.719	0.13	xanthone	3	C/C(C)=C\CC1=C(O)C(C/C=C(C)/C)=C(O)C(C(C2=CC=C3)=O)=C1OC2=C3O	16933.5	5782.42	11358	-0.784	-0.654	HY-N6009	Low (97%)	-0.042	4.622
	Dihydrodaidzein	-0.715	0.545	chromane	3	O=C1C(C2=CC=C(O)C=C2)COC3=CC(O)=CC=C13	14500	8042.62	11271.3	-0.987	-0.442	HY-N1461	Low (48%)	-0.266	1.434
	?-Hydroxyisovalerylshikonin	-0.705	0.064	quinone	3	CC(C)(O)CC(O[C@@H](C(C1=O)=CC(C2=C1C(O)=CC=C2O)=O)C/C=C(C)\C)=O	17504.1	5582.9	11543.5	-0.737	-0.673	HY-N4201	Low (97%)	-0.835	1.557
	Flavanomarein	-0.697	0.398	chromane	3	O=C1C[C@@H](C2=CC=C(O)C(O)=C2)OC3=C(O)C(O[C@H]4[C@@H]([C@H]([C@@H]([C@@H](CO)O4)O)O)O)=CC=C13	15599.3	7451.23	11525.3	-0.895	-0.498	HY-N7675	Low (97%)	-1.076	5.9
	Procyanidin B2	-0.695	0.032	tannin	3	O[C@H]1[C@@H](C2=CC=C(O)C(O)=C2)OC3=CC(O)=CC(O)=C3[C@@H]1C4=C5C(C[C@@H](O)[C@@H](C6=CC=C(O)C(O)=C6)O5)=C(O)C=C4O	18204.5	5175.99	11690.3	-0.678	-0.711	HY-N0796	Low	-0.754	12
	Caffeic acid phenethyl ester	-0.686	0.585	long-chain phenolic acid	3	O=C(OCCC1=CC=CC=C1)/C=C/C2=CC=C(O)C(O)=C2	14598.6	8559.5	11579.1	-0.979	-0.394	HY-N0274	High (91%)	0.059	1.521
	Vincetoxicoside B	-0.686	0.414	chromone	3	O=C1C(O)=C(C2=CC=C(O)C(O)=C2)OC3=CC(O[C@H]4[C@@H]([C@@H]([C@H]([C@H](C)O4)O)O)O)=CC(O)=C13	15632.1	7653.58	11642.8	-0.893	-0.479	HY-N1448	Low (97%)	-1.215	6.166
	Thymopentin	-0.682	0.924	monocyclic phenol	3	O=C(N[C@@H](C(C)C)C(N[C@H](C(O)=O)CC1=CC=C(O)C=C1)=O)[C@H](CC(O)=O)NC([C@H](CCCCN)NC([C@@H](N)CCCNC(N)=N)=O)=O	12607.7	10414	11510.9	-1.145	-0.22	HY-N7122	Low (97%)	-1.747	8
	Gigantol	-0.677	0.393	bibenzyl	3	COC1=CC(O)=CC(CCC2=CC(O)=C(OC)C=C2)=C1	15857.3	7628.39	11742.8	-0.874	-0.481	HY-N2523	High (86%)	-0.215	1.68
	Apocynin	-0.67	0.971	monocyclic phenol	3	CC(C1=CC=C(O)C(OC)=C1)=O	12482.9	10795.4	11639.1	-1.155	-0.185	HY-N0088	High (99%)	0.189	1.55
	Ferulic acid (sodium)	-0.669	0.824	monocyclic phenol	3	O=C(O[Na])/C=C/C1=CC=C(O)C(OC)=C1	13369.9	10022.5	11696.2	-1.081	-0.257	HY-N0060A	High	0.036	9
	"3',4'-Dihydroxyacetophenone"	-0.667	0.659	monocyclic phenol	3	CC(C1=CC=C(O)C(O)=C1)=O	22292.7	2117.17	12205	-0.338	-0.997	HY-N1775	High (79%)	-0.004	1
	Phloretin	-0.667	0.38	chalcone	3	O=C(C1=C(O)C=C(O)C=C1O)CCC2=CC=C(O)C=C2	16053.8	7668.02	11860.9	-0.858	-0.477	HY-N0142	Low (97%)	-0.649	2.5
	Robinetin	-0.665	0.332	chromone	3	O=C1C(O)=C(C2=CC(O)=C(O)C(O)=C2)OC3=CC(O)=CC=C13	20360.8	3888.25	12124.5	-0.499	-0.831	HY-N1347	Low (97%)	-0.639	4.511
	[8]-Shogaol	-0.665	0.275	monocyclic phenol	3	CCCCCCC/C=C/C(CCC1=CC=C(O)C(OC)=C1)=O	20022.1	4200.38	12111.2	-0.527	-0.802	HY-N2435	High (99%)	0.265	5.381
	Verbascoside	-0.656	0.797	polycyclic glycoside	3	O[C@@H]([C@H](OCCC1=CC(O)=C(O)C=C1)O2)[C@H]([C@@H]([C@H]2CO)OC(/C=C/C3=CC(O)=C(O)C=C3)=O)O[C@@](O[C@@H](C)[C@H](O)[C@H]4O)([H])[C@@H]4O	23255.9	1501.28	12378.6	-0.258	-1.055	HY-N0021	Low	-1.428	10
	Brazilin	-0.654	0.178	chromane, isoflavinhomoisoflavonoid	3	OC1=CC=C([C@]2([H])[C@](CC3=C2C=C(O)C(O)=C3)(O)CO4)C4=C1	19572.7	4834.73	12203.7	-0.564	-0.743	HY-N0072	Low (79%)	-0.568	1.652
	Guaiacol	-0.653	0.142	monocyclic phenol	3	OC1=CC=CC=C1OC	17657.8	6546.75	12102.3	-0.724	-0.582	HY-N1380	High (99%)	0.202	1.364
	Higenamine (hydrochloride)	-0.649	0.821	alkaloid	3	OC1=CC2=C(C(CC3=CC=C(O)C=C3)NCC2)C=C1O.[H]Cl	23487.2	1451.73	12469.5	-0.238	-1.059	HY-N2037A
	4-Methylumbelliferone	-0.639	0.519	coumarin	3	O=C1C=C(C)C2=CC=C(O)C=C2O1	15562.7	8717.47	12140.1	-0.898	-0.379	HY-N0187	High (91%)	-0.076	1
	Quinizarin	-0.637	0.769	anthroquinone	3	O=C1C2=C(C=CC=C2)C(C3=C(O)C=CC(O)=C13)=O	14091.5	10071.4	12081.4	-1.021	-0.252	HY-D0226	Low (66%)	-0.098	1.136
	Pterostilbene	-0.636	0.677	stilbenoid	3	OC1=CC=C(/C=C/C2=CC(OC)=CC(OC)=C2)C=C1	14642.4	9586.42	12114.4	-0.975	-0.298	HY-N0828	High (99%)	0.36	4.871
	"4,5-Dicaffeoylquinic acid"	-0.635	0.765	carboxylic acid	3	O=C([C@]1(O)C[C@@H](OC(/C=C/C2=CC=C(O)C(O)=C2)=O)[C@@H](OC(/C=C/C3=CC=C(O)C(O)=C3)=O)[C@H](O)C1)O	14137.8	10071.7	12104.8	-1.017	-0.252	HY-N0058	Low (97%)	-1.417	6.5
	Sinapine	-0.633	0.657	monocyclic phenol	3	O=C(OCC[N+](C)(C)C)/C=C/C1=CC(OC)=C(O)C(OC)=C1	14803.5	9509.32	12156.4	-0.962	-0.305	HY-N5077	Low (90%)	-0.446	1
	Methylnissolin	-0.63	0.747	chromane, isoflavone	3	COC1=C2O[C@]3([H])[C@](COC4=CC(O)=CC=C34)([H])C2=CC=C1OC	23269.5	2047.37	12658.4	-0.257	-1.004	HY-N2484	High (94%)	-0.176	1.312
	Parishin E	-0.628	0.824	polycyclic glycoside	3	O[C@H]([C@H]([C@@H]([C@@H](CO)O1)O)O)[C@@H]1OC2=CC=C(COC(CC(O)(C(O)=O)CC(O)=O)=O)C=C2	13862	10454.8	12158.4	-1.04	-0.216	HY-N2126	Low (97%)	-1.868	7.4
	Hydroxysafflor yellow A	-0.627	0.398	phenolic glycoside	3	OC(C(O)=C1C(/C=C/C2=CC=C(O)C=C2)=O)([C@]([C@@H]([C@@H](O)[C@@H]3O)O)([H])O[C@@H]3CO)C(O)=C([C@@H]([C@@H]([C@@H](O)[C@@H]4O)O)O[C@@H]4CO)C1=O	16428.1	8192.15	12310.1	-0.826	-0.428	HY-N0567	Low	-1.821	9
	Clovamide	-0.627	0.914	carboxylic acid	3	OC1=CC=C(C=C1O)/C=C/C(N[C@@H](CC2=CC=C(C(O)=C2)O)C(O)=O)=O	24311.1	1190.55	12750.8	-0.17	-1.084	HY-122267	Low (97%)	-0.935	3.044
	Diphyllin	-0.626	0.583	benzofuran, dioxolane	3	O=C1OCC2=C(O)C3=CC(OC)=C(OC)C=C3C(C4=CC=C(OCO5)C5=C4)=C12	22335.7	2966.05	12650.9	-0.334	-0.918	HY-N2532	High (76%)	-0.009	1.89
	Eugenol	-0.624	0.474	monocyclic phenol	3	OC1=CC=C(CC=C)C=C1OC	21709.5	3574.2	12641.9	-0.386	-0.861	HY-N0337	High (99%)	0.122	1.859
	Morellic acid	-0.621	0.07	carboxylic acid	3	O=C(O)/C(C)=C\C[C@@]1(C2=O)OC(C)(C)[C@@](C[C@@]2([H])C=C34)([H])[C@]31OC5=C(C(O)=C(C=CC(C)(C)O6)C6=C5C/C=C(C)\C)C4=O	18474.5	6511.03	12492.8	-0.656	-0.586	HY-N4094	Low (97%)	-0.59	6
	10-Gingerol	-0.619	0.603	monocyclic phenol	3	CCCCCCCCC[C@H](O)CC(CCC1=CC=C(O)C(OC)=C1)=O	15293.5	9373.24	12333.4	-0.921	-0.318	HY-N0448	High (82%)	-0.403	3.984
	5-Hydroxyindole	-0.616	0.134	indole	3	OC1=CC2=C(C=C1)NC=C2	18144.2	6901.21	12522.7	-0.683	-0.549	HY-W001160	High (89%)	-0.184	1
	Aurantio-obtusin ?-D-glucoside	-0.616	0.691	anthroquinone	3	O=C1C2=C(C(O)=C(OC)C(O[C@@H]3O[C@@H]([C@@H](O)[C@H](O)[C@H]3O)CO)=C2)C(C4=C(OC)C(O)=C(C)C=C14)=O	14810.1	9875.55	12342.8	-0.961	-0.271	HY-N4179	Low (97%)	-1.196	7
	Wushanicaritin	-0.612	0.554	chromone	3	O=C1C(O)=C(C2=CC=C(OC)C=C2)OC3=C(CCC(C)(O)C)C(O)=CC(O)=C13	15671.6	9188.09	12429.8	-0.889	-0.335	HY-N4111	Low (97%)	-0.714	3.518
	Methyl 4-hydroxyphenylacetate	-0.61	0.305	monocyclic phenol	3	COC(CC1=CC=C(O)C=C1)=O	20857.9	4624.75	12741.3	-0.457	-0.762	HY-W001084	High (96%)	-0.11	1.398
	Ochromycinone	-0.602	0.779	anthroquinone	3	CC(CC1=O)CC2=C1C3=C(C=C2)C(C4=C(O)C=CC=C4C3=O)=O	14447.4	10495.4	12471.4	-0.991	-0.213	HY-18061	High (86%)	0.318	5.135
	Iristectorin B	-0.59	0.593	chromone	3	O=C1C(C2=CC=C(O)C(OC)=C2)=COC3=CC(O[C@@H]4[C@@H]([C@H]([C@@H]([C@@H](CO)O4)O)O)O)=C(OC)C(O)=C13	22827.1	3295.67	13061.4	-0.293	-0.887	HY-N6819	Low (97%)	-1.345	7.829
	"5,6-Dihydroxyindole"	-0.59	0.766	indole	3	OC1=CC2=C(C=C1O)C=CN2	23871.3	2376.21	13123.8	-0.206	-0.973	HY-W018025	High (77%)	-0.269	2
	Amentoflavone	-0.589	0.561	chromone biflavonoid	3	O=C1C=C(C2=CC=C(O)C=C2)OC3=C(C4=CC(C5=CC(C6=C(O)C=C(O)C=C6O5)=O)=CC=C4O)C(O)=CC(O)=C13	15910.5	9468.24	12689.4	-0.87	-0.309	HY-N0662	Low (97%)	-1.097	10.441
	Protocatechualdehyde	-0.588	0.611	monocyclic phenol	3	O=CC1=CC=C(O)C(O)=C1	15614.9	9745.34	12680.1	-0.894	-0.283	HY-N0295	High (82%)	0.019	2
	Resveratrol	-0.586	0.461	stilbenoid	3	OC1=CC=C(/C=C/C2=CC(O)=CC(O)=C2)C=C1	22084.8	4048.5	13066.7	-0.355	-0.816	HY-16561	Low (48%)	0.034	1.5
	Astragalin	-0.581	0.112	chromone	3	OC1=CC2=C(C(C(O[C@@H]3O[C@H](CO)[C@@H](O)[C@H](O)[C@H]3O)=C(C4=CC=C(O)C=C4)O2)=O)C(O)=C1	20041.3	5956.82	12999	-0.525	-0.638	HY-N0015	Low (97%)	-1.293	5.9
	Neochlorogenic acid	-0.58	0.344	carboxylic acid	3	O=C([C@]1(O)C[C@@H](OC(/C=C/C2=CC=C(O)C(O)=C2)=O)[C@@H](O)[C@H](O)C1)O	17326.7	8413.44	12870.1	-0.752	-0.408	HY-N0722	Low (97%)	-1.373	4.667
	Atranorin	-0.579	0.445	bibenzyl	3	O=C(OC1=CC(C)=C(C(OC)=O)C(O)=C1C)C2=C(C)C=C(O)C(C=O)=C2O	22066.2	4207.53	13136.9	-0.357	-0.801	HY-N2907	Low (97%)	-0.365	4.606
	Kaempferide	-0.576	0.947	chromone	3	O=C1C(O)=C(C2=CC=C(OC)C=C2)OC3=CC(O)=CC(O)=C13	25119.1	1554.77	13337	-0.102	-1.05	HY-15449	Low (97%)	-0.801	1.587
	Isovitexin 2''-O-arabinoside	-0.575	0.661	chromone	3	O=C1C=C(C2=CC=C(O)C=C2)OC3=CC(O)=C([C@H]4[C@@H]([C@H]([C@@H]([C@@H](CO)O4)O)O)O[C@H]5[C@@H]([C@H]([C@H](CO5)O)O)O)C(O)=C13	15471.3	10150.6	12810.9	-0.906	-0.245	HY-N5114	Low	-1.458	9.784
	6-Hydroxyluteolin 7-glucoside	-0.575	0.809	chromone	3	O=C1C=C(C2=CC=C(O)C(O)=C2)OC3=CC(O[C@H]4[C@@H]([C@H]([C@@H]([C@@H](CO)O4)O)O)O)=C(O)C(O)=C13	24297.8	2305.25	13301.5	-0.171	-0.979	HY-129529	Low (97%)	-1.333	8.6
	Farrerol	-0.574	0.384	chromane	3	O=C1C[C@@H](C2=CC=C(O)C=C2)OC3=C(C)C(O)=C(C)C(O)=C13	21763	4584.63	13173.8	-0.382	-0.766	HY-N0344	Low (97%)	-0.547	1.5
	Oroxin B	-0.573	0.818	chromone	3	O=C1C=C(C2=CC=CC=C2)OC3=CC(O[C@H]4[C@@H]([C@H]([C@@H]([C@@H](CO[C@H]5[C@@H]([C@H]([C@@H]([C@@H](CO)O5)O)O)O)O4)O)O)O)=C(O)C(O)=C13	24381.7	2282.35	13332	-0.164	-0.982	HY-N1435	Low	-1.677	8.5
	4-Hydroxybenzylamine	-0.572	0.242	monocyclic phenol	3	OC1=CC=C(CN)C=C1	18024.8	7945.11	12984.9	-0.693	-0.451	HY-W004078	Low (70%)	-0.188	1
	Spiraeoside	-0.566	0.892	chromone	3	O=C1C(C(OC(C(C=C2)=CC(O)=C2O[C@@H]([C@@H]([C@H]3O)O)O[C@@H]([C@H]3O)CO)=C1O)=CC(O)=C4)=C4O	14202.4	11481.5	12842	-1.012	-0.12	HY-N8253	Low (97%)	-1.441	7.6
	Cyanidin 3-sambubioside (chloride)	-0.566	0.885	benzopyrylium	3	OC1=CC(O)=CC2=C1C=C(C(C3=CC(O)=C(C=C3)O)=[O+]2)O[C@H]4[C@@H]([C@H]([C@@H]([C@H](O4)CO)O)O)O[C@H]5[C@@H]([C@H]([C@@H](CO5)O)O)O.[Cl-]	24866.3	1999.21	13432.8	-0.124	-1.008	HY-N2533
	Protocatechuic acid	-0.565	0.726	monocyclic phenol	3	O=C(O)C1=CC=C(O)C(O)=C1	15212.3	10612.8	12912.5	-0.928	-0.202	HY-N0294	Low (84%)	-0.486	1
	Esculetin	-0.559	0.441	coumarin	3	O=C1C=CC2=CC(O)=C(O)C=C2O1	22288.3	4440.46	13364.4	-0.338	-0.78	HY-N0284	High (81%)	-0.276	2.107
	Sophoraflavanone G	-0.558	0.292	chromane	3	O=C1C[C@@H](C2=CC=C(O)C=C2O)OC3=C(C[C@H](C(C)=C)C/C=C(C)\C)C(O)=CC(O)=C13	17897.8	8362.49	13130.1	-0.704	-0.412	HY-N1231	Low (97%)	-0.199	3.843
	Ellagic acid	-0.555	0.976	lactone	3	O=C1C2=CC(O)=C(O)C(O3)=C2C4=C(C3=O)C=C(O)C(O)=C4O1	13826.2	12045.1	12935.6	-1.043	-0.067	HY-B0183	Low (97%)	-0.814	5.5
	Bavachin	-0.555	0.424	chromane	3	O=C1C[C@@H](C2=CC=C(O)C=C2)OC3=CC(O)=C(C/C=C(C)\C)C=C13	22229.8	4573.9	13401.9	-0.343	-0.767	HY-N0233	Low (59%)	-0.049	3.633
	Kukoamine A	-0.554	0.796	long-chain phenol	3	O=C(NCCCNCCCCNCCCNC(CCC1=CC=C(O)C(O)=C1)=O)CCC2=CC=C(O)C(O)=C2	24479.5	2602.81	13541.2	-0.156	-0.952	HY-N2392	Low (97%)	-0.602	8.5
	4-Hydroxybenzoic acid	-0.554	0.462	monocyclic phenol	3	O=C(O)C1=CC=C(O)C=C1	22475.3	4386.59	13431	-0.323	-0.785	HY-Y0264	Low (62%)	-0.507	1
	Isocorydine	-0.55	0.2	alkaloid	3	COC1=C2C3=C(C=C1OC)CCN(C)[C@@]3([H])CC4=CC=C(OC)C(O)=C24	20943.6	5817.19	13380.4	-0.45	-0.651	HY-N2591	High (96%)	0.298	2.419
	Medicarpin	-0.55	0.875	chromane, isoflavone	3	OC1=CC=C2[C@@](OC3=CC(OC)=CC=C34)([H])[C@@]4([H])COC2=C1	14494.9	11569.9	13032.4	-0.987	-0.112	HY-N3308	High (96%)	-0.039	1
	Picroside II	-0.537	0.631	phenolic glycoside	3	O[C@H]([C@H]([C@@H]([C@@H](CO)O1)O)O)[C@@H]1O[C@H]2[C@@]3([H])[C@@]([C@H](OC(C4=CC=C(O)C(OC)=C4)=O)[C@@]5([H])[C@]3(CO)O5)([H])C=CO2	23683.5	3659.57	13671.5	-0.222	-0.853	HY-N0408	Low (97%)	-1.424	6
	Urolithin C	-0.535	0.439	coumarin benzocoumarin	3	O=C1C2=CC(O)=C(O)C=C2C3=CC=C(O)C=C3O1	17290	9394.79	13342.4	-0.755	-0.316	HY-135897	Low (62%)	-0.083	3.5
	Catechin	-0.532	0.019	chromane	3	O[C@@H]1[C@@H](C2=CC(O)=C(O)C=C2)OC3=CC(O)=CC(O)=C3C1	19846.5	7181.16	13513.8	-0.542	-0.523	HY-N0898	Low (90%)	-0.657	3.51
	4-?Hydroxyphenylpyruvic acid	-0.531	0.207	monocyclic phenol	3	O=C(O)C(CC1=CC=C(O)C=C1)=O	18727.4	8198.54	13463	-0.635	-0.428	HY-W010040	Low (59%)	-0.974	0
	3'-Hydroxypuerarin	-0.53	0.369	chromone	3	O=C1C(C2=CC=C(O)C(O)=C2)=COC3=C([C@H]4[C@@H]([C@H]([C@@H]([C@@H](CO)O4)O)O)O)C(O)=CC=C13	17766.4	9073.25	13419.8	-0.715	-0.346	HY-N1980	Low (97%)	-1.244	5.567
	Clitorin	-0.528	0.88	chromone	3	O=C1C(O[C@H]2[C@@H]([C@H]([C@H](O)[C@@H](CO[C@H]3[C@@H]([C@@H]([C@@H](O)[C@H](C)O3)O)O)O2)O)O[C@@]4([H])[C@@H]([C@@H]([C@@H](O)[C@H](C)O4)O)O)=C(C5=CC=C(O)C=C5)OC6=CC(O)=CC(O)=C61	25288.8	2427.91	13858.4	-0.088	-0.968	HY-N7005	Low	-1.79	9.5
	Hydroxytyrosol acetate	-0.526	1.045	monocyclic phenol	3	CC(OCCC1=CC(O)=C(O)C=C1)=O	26308.5	1565.31	13936.9	-0.003	-1.049	HY-N6043	High (91%)	-0.215	1
	Acetylalkannin	-0.525	0.466	quinone	3	O=C1C([C@@H](OC(C)=O)C/C=C(C)\C)=CC(C2=C1C(O)=CC=C2O)=O	17242.7	9643.51	13443.1	-0.759	-0.292	HY-N7610	Low (97%)	-0.75	0.839
	Sesamol	-0.524	1.012	dioxolane	3	OC1=CC=C(OCO2)C2=C1	26133.2	1763.04	13948.1	-0.018	-1.03	HY-N1417	High (99%)	0.045	2
	Fraxetin	-0.522	0.494	coumarin	3	O=C1C=CC2=CC(OC)=C(O)C(O)=C2O1	23050.6	4555.69	13803.1	-0.275	-0.769	HY-N0580	High (73%)	-0.307	1
	Isovanillin	-0.519	0.386	monocyclic phenol	3	O=CC1=CC=C(OC)C(O)=C1	22438.6	5167.88	13803.3	-0.326	-0.711	HY-I0637	High (96%)	0.181	2.073
	Triacetylresveratrol	-0.517	0.906	stilbenoid	3	O=C(OC1=CC=C(/C=C/C2=CC(OC(C)=O)=CC(OC(C)=O)=C2)C=C1)C	14710.4	12082.6	13396.5	-0.969	-0.064	HY-N1410	High (99%)	0.233	4.389
	Salicylic acid	-0.516	0.998	monocyclic phenol	3	O=C(O)C1=CC=CC=C1O	14164.1	12581.6	13372.8	-1.015	-0.017	HY-B0167	Low (59%)	-0.379	1
	Maohuoside A	-0.51	0.258	chromone	3	O=C1C(O)=C(C2=CC=C(OC)C=C2)OC3=C(CCC(C)(O)C)C(O[C@H]4[C@@H]([C@H]([C@@H]([C@@H](CO)O4)O)O)O)=CC(O)=C13	21773.2	5935.58	13854.4	-0.381	-0.64	HY-N4019	Low (97%)	-1.385	6.5
	[10]-Shogaol	-0.507	0.887	monocyclic phenol	3	CCCCCCCCC/C=C/C(CCC1=CC=C(O)C(OC)=C1)=O	14936.2	12081.7	13509	-0.951	-0.064	HY-N2434	High (99%)	0.35	6
	Bavachalcone	-0.505	0.742	chalcone	3	O=C(C1=CC(C/C=C(C)\C)=C(O)C=C1O)/C=C/C2=CC=C(O)C=C2	15835.9	11333.2	13584.6	-0.876	-0.134	HY-N0231	Low (97%)	0.058	4.315
	Methyl Salicylate	-0.502	0.751	monocyclic phenol	3	O=C(OC)C1=CC=CC=C1O	24825.4	3394.27	14109.8	-0.127	-0.877	HY-Y0189	High (96%)	0.329	1.48
	Quercetin-3-O-?-D-glucose-7-O-?-D-gentiobiosiden	-0.498	0.128	chromone	3	O=C1C(O[C@@H]([C@@H]([C@@H](O)[C@@H]2O)O)O[C@@H]2CO)=C(C3=CC(O)=C(O)C=C3)OC4=CC(O[C@@H]([C@@H]([C@@H](O)[C@@H]5O)O)O[C@@H]5CO[C@@H]([C@@H]([C@@H](O)[C@@H]6O)O)O[C@@H]6CO)=CC(O)=C14	19599.6	8130.05	13864.9	-0.562	-0.434	HY-N1968	Low	-2.044	11
	DL-alpha-Tocopherol	-0.496	0.708	chromane	3	CC1=C2C(CCC(CCCC(C)CCCC(C)CCCC(C)C)(C)O2)=C(C)C(O)=C1C	16151.3	11251.7	13701.5	-0.849	-0.142	HY-W020044	High (96%)	0.944	7.874
	Tamarixetin	-0.495	0.276	chromone	3	O=C1C(O)=C(C2=CC=C(OC)C(O)=C2)OC3=CC(O)=CC(O)=C13	22060	6006.83	14033.4	-0.357	-0.633	HY-N1181	Low (97%)	-0.845	2.592
	Danshensu (sodium salt)	-0.495	0.645	monocyclic phenol	3	OC1=C(O)C=CC(CC(C(O[Na])=O)O)=C1	24282	4039.49	14160.8	-0.172	-0.817	HY-N0106	High	-0.482	9
	Naphthazarin	-0.494	0.595	quinone	3	O=C1C=CC(C2=C1C(O)=CC=C2O)=O	23991	4318.06	14154.5	-0.196	-0.791	HY-N7526	High (68%)	-0.236	2
	Kuromanin (chloride)	-0.486	0.804	benzopyrylium	3	O[C@H]([C@@H](O)[C@@H]1O)[C@@H](O[C@@H]1CO)OC(C(C2=CC(O)=C(O)C=C2)=[O+]C3=CC(O)=C4)=CC3=C4O.[Cl-]	25345.8	3284.04	14314.9	-0.084	-0.888	HY-N0640
	Orcinol glucoside	-0.486	0.606	polycyclic glycoside	3	CC1=C(O)C=CC(O[C@@H]2O[C@H](CO)[C@@H](O)[C@H](O)[C@H]2O)=C1	24153.2	4345.24	14249.2	-0.183	-0.788	HY-N0008	Low (84%)	-1.058	3.4
	Sibiricose A5	-0.481	0.569	phenolic glycoside	3	OC[C@]([C@H]1OC(/C=C/C2=CC(OC)=C(O)C=C2)=O)(O[C@H](CO)[C@H]1O)O[C@H]([C@@H]([C@@H](O)[C@@H]3O)O)O[C@@H]3CO	17163.5	10668.8	13916.2	-0.765	-0.196	HY-N2167	Low (97%)	-1.716	8
	N-Acetyl-L-tyrosine	-0.474	0.802	monocyclic phenol	3	OC1=CC=C(C=C1)C[C@@H](C(O)=O)NC(C)=O	25475.6	3423.63	14449.6	-0.073	-0.875	HY-W012382	Low (90%)	-1.136	1
	Retusin	-0.472	0.205	chromone	3	O=C1C(OC)=C(C2=CC=C(OC)C(OC)=C2)OC3=CC(OC)=CC(O)=C13	19450.4	8814.06	14132.2	-0.575	-0.37	HY-N6829	Low (52%)	-0.61	1.961
	5-Hydroxyindole-3-acetic acid	-0.466	0.611	indole	3	O=C(O)CC1=CNC2=C1C=C(O)C=C2	24430.2	4529.6	14479.9	-0.16	-0.771	HY-W008253	Low (70%)	-1.242	0
	"2,5-Dihydroxyacetophenone"	-0.464	0.399	monocyclic phenol	3	CC(C1=CC(O)=CC=C1O)=O	23175.8	5682.84	14429.3	-0.264	-0.663	HY-W001174	High (84%)	0.084	1
	Caftaric acid	-0.464	0.293	monocyclic phenol	3	O=C(O)[C@H](OC(/C=C/C1=CC=C(O)C(O)=C1)=O)[C@@H](O)C(O)=O	22545.7	6248.57	14397.2	-0.317	-0.61	HY-N0321	Low (97%)	-1.202	4.72
	Neoliquiritin	-0.455	0.2	chromane	3	O=C1C[C@@H](C2=CC=C(O)C=C2)OC3=CC(O[C@H]4[C@@H]([C@H]([C@@H]([C@@H](CO)O4)O)O)O)=CC=C13	22080.4	6836.97	14458.7	-0.356	-0.555	HY-N2123	Low (97%)	-1.059	4.667
	Troxerutin	-0.455	0.226	chromone	3	O=C1C(O[C@H]2[C@@H]([C@H]([C@@H]([C@@H](CO[C@H]3[C@@H]([C@@H]([C@H]([C@H](C)O3)O)O)O)O2)O)O)O)=C(C4=CC=C(OCCO)C(OCCO)=C4)OC5=CC(OCCO)=CC(O)=C15	22246.4	6703.04	14474.7	-0.342	-0.568	HY-N0139	Low	-2.087	10.5
	Puerarin 6''-O-Xyloside	-0.455	0.826	chromone	3	OC1=CC=C2C(OC=C(C3=CC=C(O)C=C3)C2=O)=C1[C@@H]([C@@H]([C@@H](O)[C@@H]4O)O)O[C@@H]4CO[C@H](OC[C@@H](O)[C@@H]5O)[C@@H]5O	25849	3498.14	14673.6	-0.042	-0.868	HY-N2135	Low (97%)	-1.618	8.616
	Dihydrocaffeic acid	-0.454	0.936	monocyclic phenol	3	O=C(O)CCC1=CC=C(O)C(O)=C1	26515.6	2917.33	14716.5	0.014	-0.922	HY-N2406	Low (97%)	-0.969	0
	Kaempferol	-0.454	0.899	chromone	3	OC1=C2C(OC(C3=CC=C(O)C=C3)=C(O)C2=O)=CC(O)=C1	26297.7	3116.65	14707.1	-0.004	-0.903	HY-14590	Low (97%)	-0.769	3.781
	Morusin	-0.454	0.296	chromone	3	O=C1C2=C(O)C=C3C(C=CC(C)(C)O3)=C2OC(C4=CC=C(O)C=C4O)=C1C/C=C(C)\C	19129.3	9499.74	14314.5	-0.601	-0.306	HY-N0622	Low (97%)	-0.009	5.37
	Ferulic acid	-0.451	0.209	monocyclic phenol	3	O=C(O)/C=C/C1=CC=C(O)C(OC)=C1	19680.6	9068.99	14374.8	-0.555	-0.346	HY-N0060	Low (70%)	-0.76	0.002
	Hydroxygenkwanin	-0.45	0.085	chromone	3	O=C1C=C(C2=CC=C(O)C(O)=C2)OC3=CC(OC)=CC(O)=C13	21459.9	7505.79	14482.9	-0.407	-0.493	HY-N1438	Low (84%)	-0.576	1.462
	Purpurin	-0.446	1.001	anthroquinone	3	O=C1C2=C(C=CC=C2)C(C3=C(O)C=C(O)C(O)=C13)=O	27004.8	2657.32	14831.1	0.055	-0.946	HY-N0571	Low (97%)	-0.449	1.5
	Norswertianolin	-0.441	0.411	xanthone	3	O=C(C(C(OC1=CC(O)=C2)=C(C=C3)O)=C3O[C@@H]4O[C@@H]([C@H]([C@@H]([C@H]4O)O)O)CO)C1=C2O	23518.4	5858.11	14688.3	-0.236	-0.647	HY-N6617	Low (97%)	-1.428	5.5
	Salicyl alcohol	-0.44	0.23	monocyclic phenol	3	OCC1=CC=CC=C1O	22445.8	6833.28	14639.5	-0.325	-0.555	HY-B1419	High (94%)	-0.172	1
	4-Hydroxychalcone	-0.439	0.692	chalcone	3	O=C(C1=CC=CC=C1)/C=C/C2=CC=C(O)C=C2	16932.9	11774.3	14353.6	-0.784	-0.093	HY-107818	High (94%)	0.344	3.704
	Sagittatoside A	-0.438	0.135	chromone	3	O=C(C1=C(C=C2O)O)C(O[C@H](O[C@@H](C)[C@H](O)[C@H]3O)[C@@H]3O[C@]([C@@H]([C@@H](O)[C@@H]4O)O)([H])O[C@@H]4CO)=C(C5=CC=C(OC)C=C5)OC1=C2C/C=C(C)/C	21894.6	7365.88	14630.2	-0.371	-0.506	HY-N0873	Low (97%)	-1.537	9.122
	Tribuloside	-0.438	0.587	chromone	3	O=C1C(O[C@@H]2O[C@@H]([C@@H](O)[C@H](O)[C@H]2O)COC(/C=C/C3=CC=C(O)C=C3)=O)=C(C4=CC=C(O)C=C4)OC5=CC(O)=CC(O)=C51	17568.8	11218.6	14393.7	-0.731	-0.145	HY-N2443	Low (97%)	-1.224	7.5
	Cistanoside A	-0.435	0.134	polycyclic glycoside	3	OC1=C(O)C=CC(/C=C/C(O[C@H]2[C@@H]([C@H]([C@H](OCCC3=CC(OC)=C(O)C=C3)O[C@@H]2CO[C@@H]4O[C@@H]([C@@H](O)[C@H](O)[C@H]4O)CO)O)O[C@@]5([H])[C@@H]([C@@H]([C@@H](O)[C@H](C)O5)O)O)=O)=C1	21923.2	7401.19	14662.2	-0.369	-0.502	HY-N0023	Low	-1.889	11
	Corylin	-0.435	0.508	chromone	3	O=C1C(C2=CC=C3C(C=CC(C)(C)O3)=C2)=COC4=CC(O)=CC=C14	24170.2	5404.62	14787.4	-0.181	-0.689	HY-N0236	High (81%)	-0.277	5.205
	Cephaeline (dihydrochloride)	-0.431	0.458	alkaloid	3	Cl[H].CC[C@@H](CN1CC2)[C@H](C[C@@]1([H])C3=C2C=C(OC)C(OC)=C3)C[C@]4([H])C5=CC(OC)=C(O)C=C5CCN4.Cl[H]	23925.6	5720.59	14823.1	-0.202	-0.66	HY-N2260
	Alpinetin	-0.424	0.73	chromane	3	O=C1C[C@@H](C2=CC=CC=C2)OC3=CC(O)=CC(OC)=C13	25635	4338.39	14986.7	-0.059	-0.789	HY-N0625A	High (84%)	-0.129	1.584
	Pinostrobin	-0.422	0.75	chromane	3	O=C1C[C@@H](C2=CC=CC=C2)OC3=CC(OC)=CC(O)=C13	16779.4	12261.6	14520.5	-0.797	-0.047	HY-N2127	High (91%)	0.021	2
	Flavokawain C	-0.422	0.489	chalcone	3	O=C(C1=C(OC)C=C(OC)C=C1O)/C=C/C2=CC=C(O)C=C2	18356	10873.4	14614.7	-0.666	-0.177	HY-N2445	Low (67%)	0.083	3.171
	3-Methylcatechol	-0.42	0.075	monocyclic phenol	3	OC1=CC=CC(C)=C1O	20851.2	8676.12	14763.7	-0.458	-0.383	HY-W012815	High (94%)	0.052	1
	Specneuzhenide	-0.42	0.969	phenolic glycoside	3	C/C=C1[C@@H](C(C(OC)=O)=CO[C@H]/1O[C@]2([H])O[C@@H]([C@@H](O)[C@H](O)[C@H]2O)CO)CC(OC[C@H]3O[C@H]([C@H](O)[C@@H](O)[C@@H]3O)OCCC4=CC=C(O)C=C4)=O	15493.9	13454.5	14474.2	-0.904	0.064	HY-N6075	Low (97%)	-1.679	9
	4-Hydroxymephenytoin	-0.418	0.673	alkaloid	3	O=C1N(C)C(C(C2=CC=C(O)C=C2)(CC)N1)=O	25375.4	4714.28	15044.9	-0.081	-0.754	HY-W008772	High (99%)	-0.263	0
	Protosappanin B	-0.415	0.786	cyclized phenol	3	OC1=CC=C2C(OC[C@@](O)(CO)CC3=CC(O)=C(O)C=C23)=C1	26082.6	4130.62	15106.6	-0.022	-0.809	HY-N0800	Low (84%)	-0.634	3
	Robinin	-0.411	0.863	chromone	3	O=C1C(O[C@H]2[C@@H]([C@H]([C@H]([C@@H](CO[C@H]3[C@@H]([C@@H]([C@H]([C@H](C)O3)O)O)O)O2)O)O)O)=C(C4=CC=C(O)C=C4)OC5=CC(O[C@H]6[C@@H]([C@@H]([C@H]([C@H](C)O6)O)O)O)=CC(O)=C15	26593.3	3766.89	15180.1	0.02	-0.843	HY-N1346	Low	-1.861	9.5
	Noreugenin	-0.41	0.095	chromone	3	O=C1C2=C(O)C=C(O)C=C2OC(C)=C1	21994.8	7881.17	14938	-0.363	-0.457	HY-N3029	Low (48%)	-0.544	1
	Oxyresveratrol 2-O-?-D-glucopyranoside	-0.406	0.906	stilbenoid	3	OC1=CC(O)=CC(/C=C/C2=C(C=C(O)C=C2)O[C@@H]3O[C@@H]([C@@H](O)[C@H](O)[C@H]3O)CO)=C1	16039.6	13271.6	14655.6	-0.859	0.047	HY-N3516	Low (97%)	-0.99	5.167
	Chrysosplenetin	-0.406	0.986	chromone	3	O=C1C(OC)=C(C2=CC=C(O)C(OC)=C2)OC3=CC(OC)=C(OC)C(O)=C13	27400	3165.82	15282.9	0.088	-0.899	HY-N1457	Low (90%)	-0.622	3
	Wogonoside	-0.398	0.717	chromone	3	O=C(C=C(C1=CC=CC=C1)O2)C3=C2C(OC)=C(O[C@@H]4O[C@H](C(O)=O)[C@@H](O)[C@H](O)[C@H]4O)C=C3O	25879	4690.87	15284.9	-0.039	-0.756	HY-N0399	Low (97%)	-1.472	6.6
	Vicenin-1	-0.39	0.823	chromone	3	OC1=C([C@H]2[C@@H]([C@H]([C@H](O)CO2)O)O)C(O)=C(C(C=C(C3=CC=C(O)C=C3)O4)=O)C4=C1[C@@H]5O[C@@H]([C@@H](O)[C@H](O)[C@H]5O)CO	26610.5	4204.9	15407.7	0.022	-0.802	HY-125112	Low	-1.455	10
	Aloe-emodin-8-O-?-D-glucopyranoside	-0.388	0.648	anthroquinone	3	O=C(C1=CC(CO)=CC(O)=C1C2=O)C3=C2C(O[C@@H]4O[C@@H]([C@@H](O)[C@H](O)[C@H]4O)CO)=CC=C3	17796.3	12078.3	14937.3	-0.712	-0.064	HY-N2451	Low (97%)	-1.06	6.2
	Complanatuside	-0.385	0.295	chromone	3	O=C1C(O[C@H]2[C@@H]([C@H]([C@@H]([C@@H](CO)O2)O)O)O)=C(C3=CC=C(O[C@H]4[C@@H]([C@H]([C@@H]([C@@H](CO)O4)O)O)O)C=C3)OC5=CC(OC)=CC(O)=C15	19953.5	10224.5	15089	-0.533	-0.238	HY-N1444	Low	-1.869	9.542
	Methyl rosmarinate	-0.381	0.281	long-chain phenolic acid	3	OC1=C(O)C=CC(/C=C/C(O[C@@H](C(OC)=O)CC2=CC(O)=C(O)C=C2)=O)=C1	23459.6	7199.56	15329.6	-0.241	-0.521	HY-N3266	Low (97%)	-0.256	3.176
	Oxyresveratrol	-0.372	0.84	stilbenoid	3	OC1=CC=C(/C=C/C2=CC(O)=CC(O)=C2)C(O)=C1	26923.9	4304.18	15614.1	0.048	-0.792	HY-N1430	Low (74%)	-0.046	2.5
	Raspberry ketone	-0.371	0.797	monocyclic phenol	3	CC(CCC1=CC=C(O)C=C1)=O	26674.5	4541.81	15608.2	0.027	-0.77	HY-N1426	High (94%)	-0.111	0.671
	?-Tocopherol	-0.365	0.842	chromane	3	OC1=CC(C)=C2C(CC[C@](CCC[C@H](C)CCC[C@H](C)CCCC(C)C)(C)O2)=C1C	27026	4376.13	15701	0.056	-0.786	HY-133680	High (96%)	0.933	7.5
	"2,3,4-Trihydroxybenzoic acid"	-0.363	0.055	monocyclic phenol	3	O=C(O)C1=CC=C(O)C(O)=C1O	22324.8	8597.33	15461.1	-0.335	-0.39	HY-W016993	Low (84%)	-0.327	2
	Alizarin	-0.359	0.623	anthroquinone	3	O=C1C2=C(C=CC=C2)C(C3=CC=C(O)C(O)=C13)=O	18305.8	12262.8	15284.3	-0.67	-0.047	HY-N0563	Low (90%)	-0.489	2
	Phaseoloidin	-0.357	0.602	polycyclic glycoside	3	O=C(O)CC1=CC(O)=CC=C1O[C@H]2[C@@H]([C@H]([C@@H]([C@@H](CO)O2)O)O)O	25674.3	5734.06	15704.2	-0.056	-0.658	HY-N7400	Low (97%)	-1.528	4.667
	Vanilpyruvic acid	-0.352	0.781	monocyclic phenol	3	O=C(O)C(CC1=CC=C(O)C(OC)=C1)=O	26811.5	4837.1	15824.3	0.039	-0.742	HY-101416	Low (70%)	-0.993	0
	Methyl caffeate	-0.349	0.132	monocyclic phenol	3	O=C(OC)/C=C/C1=CC=C(O)C(O)=C1	21362.3	9737.92	15550.1	-0.415	-0.284	HY-N6005	High (91%)	0.016	2.485
	Rabdosiin	-0.346	0.223	carboxylic acid	3	OC1=C(O)C=CC(C[C@@H](C(O)=O)OC([C@@H]2[C@@H](C3=CC(O)=C(O)C=C3)C4=CC(O)=C(O)C=C4C=C2C(O[C@@H](C(O)=O)CC5=CC(O)=C(O)C=C5)=O)=O)=C1	20858.2	10264.2	15561.2	-0.457	-0.234	HY-N6880	Low	-1.158	13
	Laetanine	-0.344	0.327	alkaloid	3	OC1=C(OC)C2=C3C(CCN[C@@]3([H])CC4=CC(OC)=C(O)C=C24)=C1	20251.6	10838.1	15544.8	-0.508	-0.181	HY-N4307	High (79%)	-0.025	1.761
	Moracin M	-0.343	0.804	benzofuran	3	OC1=CC(C2=CC3=CC=C(O)C=C3O2)=CC(O)=C1	27063.9	4813.92	15938.9	0.06	-0.745	HY-122942	Low (70%)	-0.434	1.538
	Nordihydrocapsaicin	-0.342	0.681	monocyclic phenol	3	CC(C)CCCCCC(NCC1=CC=C(O)C(OC)=C1)=O	26333.1	5477.91	15905.5	-0.001	-0.682	HY-N0449	High (96%)	0.048	2.256
	Hydroxytyrosol	-0.34	0.461	monocyclic phenol	3	OC1=CC=C(CCO)C=C1O	25031.1	6672.58	15851.9	-0.11	-0.571	HY-N0570	High (70%)	-0.353	0
	Pyrocatechuic acid	-0.338	0.62	monocyclic phenol	3	O=C(O)C1=CC=CC(O)=C1O	26009.1	5843.4	15926.2	-0.028	-0.648	HY-Y0202	Low (79%)	-0.472	0.5
	Isoquercetin	-0.335	1.018	chromone	3	O=C1C(O[C@H]2[C@@H]([C@H]([C@@H]([C@@H](CO)O2)O)O)O)=C(C3=CC=C(O)C(O)=C3)OC4=CC(O)=CC(O)=C14	28442.1	3751.47	16096.8	0.174	-0.844	HY-N1445	Low (97%)	-1.284	8.6
	Aloin(mixture of A&B)	-0.334	0.004	anthroquinone	3	O=C1C2=C(C=CC=C2O)C([C@H]3[C@@H]([C@H]([C@@H]([C@@H](CO)O3)O)O)O)C4=CC(CO)=CC(O)=C14	22314.5	9223.26	15768.9	-0.336	-0.332	HY-N6013	Low (97%)	-1.005	4.167
	Isopropyl ferulate	-0.332	1.001	monocyclic phenol	3	O=C(OC(C)C)/C=C/C1=CC=C(O)C(OC)=C1	28366.5	3871.42	16119	0.168	-0.833	HY-N4203	High (99%)	0.208	3
	Nevadensin	-0.329	0.442	chromone	3	O=C1C=C(C2=CC=C(OC)C=C2)OC3=C(OC)C(O)=C(OC)C(O)=C13	19746.6	11608.9	15677.7	-0.55	-0.108	HY-N1377	Low (79%)	-0.359	3.817
	?-Vitamin E	-0.326	0.309	chromane	3	OC1=C(C)C(C)=C2C(CC[C@](CCC[C@H](C)CCC[C@H](C)CCCC(C)C)(C)O2)=C1C	24288.2	7627.82	15958	-0.172	-0.481	HY-N0683	High (96%)	0.944	7.874
	Curculigoside	-0.318	0.908	phenolic glycoside	3	O=C(C(C(OC)=CC=C1)=C1OC)OCC(C=C(O)C=C2)=C2O[C@@H]([C@@H]([C@@H](O)[C@@H]3O)O)O[C@@H]3CO	17078.1	14220.1	15649.1	-0.772	0.136	HY-N0705	Low (97%)	-1.464	5.6
	Syringaldehyde	-0.318	0.92	monocyclic phenol	3	O=CC1=CC(OC)=C(O)C(OC)=C1	28055.2	4454.92	16255.1	0.142	-0.778	HY-N1390	High (99%)	0.267	2.56
	Capsaicin	-0.318	0.686	monocyclic phenol	3	CC(C)/C=C/CCCCC(NCC1=CC=C(O)C(OC)=C1)=O	26653.4	5705.75	16179.6	0.025	-0.661	HY-10448	High (99%)	-0.012	3.44
	7-Hydroxy-4H-chromen-4-one	-0.317	0.604	chromone	3	O=C1C2=CC=C(O)C=C2OC=C1	26174.7	6155.6	16165.1	-0.015	-0.619	HY-N6596	High (89%)	-0.297	2
	Luteolin 7-O-glucuronide	-0.307	0.587	chromone	3	O[C@H]([C@H]([C@@H]([C@@H](C(O)=O)O1)O)O)[C@@H]1OC2=CC(O)=C3C(C=C(C4=CC=C(O)C(O)=C4)OC3=C2)=O	19142	12627.8	15884.9	-0.6	-0.013	HY-N1463	Low (97%)	-1.516	6.1
	Pinostilbene	-0.306	0.796	stilbenoid	3	OC(C=C1)=CC=C1/C=C/C2=CC(OC)=CC(O)=C2	27446.2	5245.02	16345.6	0.091	-0.704	HY-N3059	High (82%)	0.169	3.586
	Octahydrocurcumin	-0.305	0.676	curcumin	3	OC(CC(O)CCC1=CC=C(O)C(OC)=C1)CCC2=CC=C(O)C(OC)=C2	18628.3	13115.6	15871.9	-0.643	0.033	HY-N0894	Low (42%)	-1.095	4
	3-Methoxytyramine	-0.304	0.713	monocyclic phenol	3	OC1=CC=C(CCN)C=C1OC	26971.9	5710.28	16341.1	0.052	-0.661	HY-103638A	High (82%)	-0.114	0.749
	6''-O-Acetylglycitin	-0.301	0.134	chromone	3	O=C1C(C2=CC=C(O)C=C2)=COC3=CC(O[C@H]4[C@@H]([C@H]([C@@H]([C@@H](COC(C)=O)O4)O)O)O)=C(OC)C=C13	21928.1	10263.4	16095.7	-0.368	-0.234	HY-N4072	Low (97%)	-1.469	6.163
	Reynoutrin	-0.297	0.387	chromone	3	O=C1C(O[C@H]2[C@@H]([C@H]([C@@H](CO2)O)O)O)=C(C3=CC=C(O)C(O)=C3)OC4=CC(O)=CC(O)=C14	20455.1	11659.4	16057.3	-0.491	-0.104	HY-N1354	Low (97%)	-1.091	7.2
	Calceolarioside B	-0.297	0.814	phenolic glycoside	3	O[C@H]([C@@H](O)[C@@H]1O)[C@@H](O[C@@H]1COC(/C=C/C2=CC(O)=C(O)C=C2)=O)OCCC3=CC(O)=C(O)C=C3	27671.5	5252.85	16462.2	0.11	-0.703	HY-N0539	Low (97%)	-1.138	7.3
	Armillarisin A	-0.288	0.828	coumarin	3	OCC1=C2C(OC(C(C(C)=O)=C2)=O)=CC(O)=C1	17917.5	14110.3	16013.9	-0.702	0.126	HY-108013	Low (48%)	-0.769	0
	Phlorizin	-0.288	0.019	phenolic glycoside	3	O=C(C1=C(O)C=C(O)C=C1O[C@H]2[C@@H]([C@H]([C@@H]([C@@H](CO)O2)O)O)O)CCC3=CC=C(O)C=C3	22779.3	9792.07	16285.7	-0.297	-0.278	HY-N0143	Low (97%)	-1.281	5.7
	p-Coumaric acid	-0.287	0.873	monocyclic phenol	3	O=C(O)/C=C/C1=CC=C(O)C=C1	17659.3	14363.1	16011.2	-0.724	0.15	HY-N0351	Low (66%)	-0.73	0
	4”-O-Glucosylvitexin	-0.285	0.814	chromone	3	O[C@@H]([C@@H]1O)[C@H](O[C@@H](O[C@@H]2[C@@H](CO)O[C@H]([C@@H]([C@H]2O)O)OC3=C4OC(C5=CC=C(C=C5)O)=CC(C4=C(C=C3O)O)=O)[C@@H]1O)CO	18046.8	14071.5	16059.1	-0.692	0.122	HY-N0533	Low	-1.668	9.5
	Dihydrosinapyl alcohol	-0.284	1.01	monocyclic phenol	3	COC1=C(C(=CC(=C1)CCCO)OC)O	16882.6	15126.8	16004.7	-0.789	0.221	HY-W025371	High (96%)	-0.338	1.012
	Eriodictyol	-0.282	0.949	chromane	3	O=C1C[C@@H](C2=CC=C(O)C(O)=C2)OC3=CC(O)=CC(O)=C13	17267.7	14817.6	16042.6	-0.756	0.192	HY-N0637	Low (97%)	-0.566	2.5
	Coumestrol	-0.28	0.524	coumarin coumestan	3	O=C1C2=C(OC3=CC(O)=CC=C32)C4=CC=C(O)C=C4O1	26137.6	6979.18	16558.4	-0.018	-0.542	HY-N2335	High (73%)	-0.463	2.708
	Gamma-Mangostin	-0.277	0.331	xanthone	3	O=C1C2=C(OC3=C1C(C/C=C(C)\C)=C(O)C(O)=C3)C=C(O)C(C/C=C(C)\C)=C2O	21043.4	11577.2	16310.3	-0.442	-0.111	HY-N1957	Low (97%)	-0.381	3.5
	Emodin	-0.277	0.832	anthroquinone	3	O=C1C2=C(C=C(C)C=C2O)C(C3=CC(O)=CC(O)=C31)=O	28020.6	5372.21	16696.4	0.139	-0.692	HY-14393	Low (97%)	-0.27	1.5
	Kaempferol 3-O-sophoroside	-0.276	0.622	chromone	3	O=C1C(O[C@H]2[C@@H]([C@H]([C@@H]([C@@H](CO)O2)O)O)O[C@H]3[C@@H]([C@H]([C@@H]([C@@H](CO)O3)O)O)O)=C(C4=CC=C(O)C=C4)OC5=CC(O)=CC(O)=C15	19307.9	13142.7	16225.3	-0.587	0.035	HY-N2055	Low	-1.694	8.5
	Isoeugenol acetate	-0.275	1.026	monocyclic phenol	3	CC(OC1=CC=C(C=C1OC)/C=C/C)=O	16893.4	15313.2	16103.3	-0.788	0.239	HY-N6805	High (99%)	0.413	2
	Tenuifoliside B	-0.27	0.519	phenolic glycoside	3	OC[C@@]1([C@H]([C@H](O)[C@@H](CO)O1)OC(/C=C/C2=CC(OC)=C(O)C(OC)=C2)=O)O[C@H]3O[C@@H]([C@@H](O)[C@H](O)[C@H]3O)COC(C4=CC=C(O)C=C4)=O	19990.7	12657.2	16324	-0.53	-0.01	HY-N4268	Low (97%)	-1.815	9
	Vanillyl alcohol	-0.269	0.935	monocyclic phenol	3	OCC1=CC=C(O)C(OC)=C1	28727.3	4900.36	16813.8	0.198	-0.736	HY-N2067	High (96%)	-0.204	1.156
	Sinomenine hydrochloride	-0.264	0.661	alkaloid	3	OC(C1=C2C[C@@]3([H])[C@](C=C4OC)([H])[C@@]1(CCN3C)CC4=O)=C(C=C2)OC.Cl	19209.2	13470.9	16340.1	-0.595	0.066	HY-15122A
	Isorhamnetin	-0.262	0.772	chromone	3	O=C1C(O)=C(C2=CC=C(O)C(OC)=C2)OC3=CC(O)=CC(O)=C13	27835.2	5846.21	16840.7	0.124	-0.648	HY-N0776	Low (97%)	-0.852	1.518
	Mulberroside A	-0.262	0.157	phenolic glycoside	3	O[C@H]([C@@H](O)[C@@H]1O)[C@@H](O[C@@H]1CO)OC2=CC(/C=C/C(C=CC(O[C@@H]([C@@H]([C@@H](O)[C@@H]3O)O)O[C@@H]3CO)=C4)=C4O)=CC(O)=C2	24150.5	9132.57	16641.5	-0.183	-0.34	HY-N0619	Low	-1.616	8.5
	Aclacinomycin A hydrochloride	-0.259	0.674	phenolic glycoside	3	O=C([C@@H]1C2=CC(C(C3=CC=CC(O)=C43)=O)=C(C4=O)C(O)=C2[C@@H](O[C@@](O[C@@H](C)[C@H]5O[C@@](O[C@@H](C)[C@H]6O[C@](CCC7=O)([H])O[C@H]7C)([H])C[C@@H]6O)([H])C[C@@H]5N(C)C)C[C@]1(O)CC)OC.Cl	19192	13591.9	16392	-0.596	0.077	HY-N2306A
	"Vitexin-2""-O-rhamnoside"	-0.253	0.998	chromone	3	OC1=CC(O)=C2C(OC(C3=CC=C(O)C=C3)=CC2=O)=C1[C@H](O[C@H](CO)[C@@H](O)[C@@H]4O)[C@@H]4O[C@@](O[C@@H](C)[C@H](O)[C@H]5O)([H])[C@@H]5O	29301.6	4728.59	17015.1	0.246	-0.753	HY-N0534	Low	-1.474	9.256
	Schisanhenol	-0.253	0.29	cyclized phenol	3	COC(C(OC)=C(OC)C=C1C[C@H](C)[C@H](C)C2)=C1C3=C2C=C(OC)C(OC)=C3O	21578.6	11616.1	16597.3	-0.397	-0.108	HY-N0859	High (89%)	-0.033	5
	Leucocyanidin	-0.251	0.209	chromane	3	O[C@@H]1[C@@H](C2=CC=C(O)C(O)=C2)OC3=CC(O)=CC(O)=C3C1O	24584.1	8965.07	16774.6	-0.147	-0.356	HY-119580	Low (97%)	-0.746	3.531
	Daidzein	-0.25	0.7	chromone	3	O=C1C(C2=CC=C(O)C=C2)=COC3=CC(O)=CC=C13	27554	6361.09	16957.6	0.1	-0.6	HY-N0019	Low (74%)	-0.49	2.17
	Liensinine	-0.249	0.337	alkaloid, bisbenzylisoquinoline	3	OC1=CC=C(C[C@H]2N(C)CCC3=C2C=C(OC)C(OC)=C3)C=C1OC4=CC5=C(C=C4OC)CCN(C)[C@@H]5CC6=CC=C(O)C=C6	21336.6	11901.3	16619	-0.418	-0.081	HY-N0484	Low (74%)	-0.461	7.914
	Hyperoside	-0.247	0.012	chromone	3	OC1=CC(O)=C(C(C(O[C@H]2[C@H](O)[C@@H](O)[C@@H](O)[C@@H](CO)O2)=C(C3=CC=C(O)C(O)=C3)O4)=O)C4=C1	23311.4	10193.6	16752.5	-0.253	-0.241	HY-N0452	Low (97%)	-1.284	8.6
	Fraxin	-0.243	0.851	coumarin	3	OC1=C(OC)C=C(C=C2)C(OC2=O)=C1O[C@@H]([C@@H]([C@@H](O)[C@@H]3O)O)O[C@@H]3CO	28547.2	5628.78	17088	0.183	-0.668	HY-N0579	Low (97%)	-1.301	5.815
	Echinacoside	-0.242	0.733	polycyclic glycoside	3	OC1=CC(/C=C/C(O[C@H]2[C@H](O[C@H]3[C@H](O)[C@H](O)[C@@H](O)[C@H](C)O3)[C@@H](O)[C@H](OCCC4=CC(O)=C(O)C=C4)O[C@@H]2CO[C@@H]5O[C@H](CO)[C@@H](O)[C@H](O)[C@H]5O)=O)=CC=C1O	27847.2	6266.63	17056.9	0.125	-0.609	HY-N0020	Low	-1.833	11
	"4-(1,2-Dihydroxyethyl)benzene-1,2-diol"	-0.242	0.4	monocyclic phenol	3	C1=CC(=C(C=C1C(CO)O)O)O	21044.7	12320.1	16682.4	-0.442	-0.042	HY-W010066	Low (59%)	-0.52	1
	8-Gingerol	-0.236	0.602	monocyclic phenol	3	CCCCCCC[C@H](O)CC(CCC1=CC=C(O)C(OC)=C1)=O	27124.2	7027.77	17076	0.065	-0.537	HY-N0447	High (84%)	-0.474	2.88
	(-)-Epigallocatechin	-0.236	0.377	chromane	3	O[C@H]1[C@@H](C2=CC(O)=C(O)C(O)=C2)OC3=CC(O)=CC(O)=C3C1	21261.4	12260.9	16761.1	-0.424	-0.047	HY-N0225	Low (97%)	-0.719	2.546
	N-Acetyl-5-hydroxytryptamine	-0.235	1.042	indole	3	CC(NCCC1=CNC2=C1C=C(O)C=C2)=O	29776.2	4691.42	17233.8	0.285	-0.756	HY-107854	High (84%)	-0.667	0.789
	Guaijaverin	-0.225	0.316	chromone	3	O=C1C(O[C@H]2[C@@H]([C@H]([C@H](CO2)O)O)O)=C(C3=CC=C(O)C(O)=C3)OC4=CC(O)=CC(O)=C14	25544.8	8672.24	17108.5	-0.067	-0.383	HY-N2224	Low (97%)	-1.091	7.2
	"(E)-3',6-Disinapoylsucrose"	-0.219	0.886	phenolic glycoside	3	O[C@H]([C@H]([C@@H]([C@@H](COC(/C=C/C1=CC(OC)=C(O)C(OC)=C1)=O)O2)O)O)[C@H]2O[C@@]3(CO)[C@H]([C@@H]([C@@H](CO)O3)O)OC(/C=C/C4=CC(OC)=C(O)C(OC)=C4)=O	29041	5693.57	17367.3	0.224	-0.662	HY-N1414	Low (97%)	-2.004	9
	Oroxylin A	-0.217	0.213	chromone	3	O=C1C=C(C2=CC=CC=C2)OC3=CC(O)=C(OC)C(O)=C13	25029.5	9313.67	17171.6	-0.11	-0.323	HY-N0560	Low (70%)	-0.44	2.338
	beta-Mangostin	-0.217	0.054	xanthone	3	C1(=O)C2=C(C=C(O)C(OC)=C2C/C=C(/C)\C)OC2=C1C(O)=C(C/C=C(/C)\C)C(OC)=C2	23425.5	10741.6	17083.5	-0.244	-0.19	HY-N0941	Low (74%)	-0.299	5.466
	Tetrahydrocurcumin	-0.211	1.018	curcumin	3	O=C(CC(CCC1=CC=C(O)C(OC)=C1)=O)CCC2=CC=C(O)C(OC)=C2	29921.4	5074.48	17498	0.298	-0.72	HY-N0893	High (70%)	-1.049	2
	Quercitrin	-0.209	0.24	chromone	3	OC1=CC(O)=C(C(C(O[C@H]2[C@H](O)[C@H](O)[C@@H](O)[C@H](C)O2)=C(C3=CC(O)=C(O)C=C3)O4)=O)C4=C1	25279.8	9247.27	17263.5	-0.089	-0.329	HY-N0418	Low (97%)	-1.119	7.4
	Phellodendrine (chloride)	-0.208	0.943	alkaloid	3	C[N@@+]12CCC3=CC(OC)=C(O)C=C3[C@]1([H])CC4=CC(O)=C(OC)C=C4C2.[Cl-]	29504.3	5506.25	17505.3	0.263	-0.68	HY-N0735
	Daphnoretin	-0.207	0.1	coumarin	3	O=C1C(OC2=CC=C(C(O3)=C2)C=CC3=O)=CC4=CC(OC)=C(O)C=C4O1	23258.6	11088.8	17173.7	-0.257	-0.157	HY-N0699	High (67%)	-0.577	3.122
	Narcissin	-0.202	0.902	chromone	3	O=C1C(O[C@@H]([C@@H]([C@@H](O)[C@@H]2O)O)O[C@@H]2CO[C@H](O[C@@H](C)[C@H](O)[C@H]3O)[C@@H]3O)=C(C4=CC(OC)=C(O)C=C4)OC5=CC(O)=CC(O)=C15	29338.6	5788.5	17563.5	0.249	-0.653	HY-N0649	Low	-1.634	8.5
	Glycitein	-0.2	0.648	chromone	3	O=C(C(C1=CC=C(O)C=C1)=CO2)C3=C2C=C(O)C(OC)=C3	27830.8	7166.64	17498.7	0.123	-0.524	HY-N0016	Low (84%)	-0.484	2
	Neohesperidin dihydrochalcone	-0.198	0.053	chalcone	3	O=C(C1=C(O)C=C(O[C@H]2[C@@H]([C@H]([C@@H]([C@@H](CO)O2)O)O)O[C@@]3([H])[C@@H]([C@@H]([C@H]([C@H](C)O3)O)O)O)C=C1O)CCC4=CC=C(OC)C(O)=C4	24288.2	10367.2	17327.7	-0.172	-0.225	HY-N0154	Low	-1.725	9
	Corylifol A	-0.196	0.499	chromone	3	O=C1C(C2=CC=C(O)C(C/C=C(C)/CC/C=C(C)\C)=C2)=COC3=CC(O)=CC=C13	26996.8	8008.18	17502.5	0.054	-0.445	HY-N0897	Low (97%)	-0.263	7
	Zearalanone	-0.194	0.566	lactone	3	O=C(O[C@@H](C)CCC1)C2=C(O)C=C(O)C=C2CCCCCC1=O	27422.4	7675.78	17549.1	0.089	-0.477	HY-N6678	High (91%)	0.237	1
	N-(p-Coumaroyl) Serotonin	-0.185	1.034	indole	3	O=C(NCCC1=CNC2=C1C=C(O)C=C2)/C=C/C3=CC=C(O)C=C3	30331	5267.16	17799.1	0.332	-0.702	HY-129440	Low (59%)	-0.618	0.908
	"2,6-Dibromophenol"	-0.18	0.861	monocyclic phenol	3	OC1=C(Br)C=CC=C1Br	19019.6	15439.4	17229.5	-0.611	0.25	HY-Y1667	High (84%)	-0.103	1
	Flavokawain B	-0.179	0.234	chalcone	3	O=C(C1=C(OC)C=C(OC)C=C1O)/C=C/C2=CC=CC=C2	22793.1	12106.3	17449.7	-0.296	-0.062	HY-N2132	High (99%)	0.423	4.81
	5-Aminosalicylic Acid	-0.176	0.752	monocyclic phenol	3	OC1=C(C(O)=O)C=C(N)C=C1	19721.7	14900.2	17310.9	-0.552	0.2	HY-15027	Low (84%)	-0.745	1.401
	3-Feruloylquinic acid	-0.172	0.429	carboxylic acid	3	COC1=C(O)C=CC(/C=C/C(O[C@H]2C[C@](O)(C[C@H](O)[C@@H]2O)C(O)=O)=O)=C1	26861	8637.46	17749.2	0.043	-0.387	HY-N6599	Low (97%)	-1.45	4.182
	Homodihydrocapsaicin I	-0.169	0.992	monocyclic phenol	3	CC(C)CCCCCCCC(NCC1=CC=C(O)C(OC)=C1)=O	18361.4	16257.8	17309.6	-0.665	0.327	HY-N5082	High (94%)	0.139	4.191
	Lucidin	-0.168	0.998	anthroquinone	3	O=C1C2=C(C=CC=C2)C(C3=CC(O)=C(CO)C(O)=C13)=O	30325.1	5643.99	17984.5	0.331	-0.667	HY-15733	Low (90%)	-0.418	1
	Arbutin	-0.166	0.999	polycyclic glycoside	3	O[C@H]([C@H]([C@@H]([C@@H](CO)O1)O)O)[C@@H]1OC2=CC=C(O)C=C2	18360	16322.6	17341.3	-0.665	0.333	HY-N0192	Low (90%)	-1.059	3.539
	Homoplantaginin	-0.163	0.169	chromone	3	OC1=C(C2=O)C(OC(C3=CC=C(O)C=C3)=C2)=CC(O[C@@H]([C@@H]([C@@H](O)[C@@H]4O)O)O[C@@H]4CO)=C1OC	25406.2	10124.2	17765.2	-0.079	-0.247	HY-N1949	Low (97%)	-1.172	6.6
	Nordihydroguaiaretic acid	-0.157	0.339	lignan	3	CC(CC1=CC=C(O)C(O)=C1)C(C)CC2=CC=C(O)C(O)=C2	22434.9	12898.9	17666.9	-0.326	0.012	HY-N0198	Low (62%)	-0.168	2.987
	Rhamnocitrin	-0.153	0.731	chromone	3	O=C1C(O)=C(C2=CC=C(O)C=C2)OC3=CC(OC)=CC(O)=C13	20120.3	15028.9	17574.6	-0.519	0.212	HY-N1353	Low (97%)	-0.713	0.974
	Butin	-0.153	0.436	chromane	3	O=C1CC(C2=CC=C(O)C(O)=C2)OC3=CC(O)=CC=C13	27128.1	8805.92	17967	0.065	-0.371	HY-N6020B	Low (84%)	-0.322	1.5
	Isovanillic acid	-0.151	0.798	monocyclic phenol	3	O=C(O)C1=CC=C(OC)C(O)=C1	29328.9	6897.73	18113.3	0.248	-0.549	HY-N6864	Low (84%)	-0.573	0.044
	Demethyleneberberine	-0.146	0.116	alkaloid	3	COC1=C(OC)C2=C[N+]3=C(C4=CC(O)=C(O)C=C4CC3)C=C2C=C1	25297.3	10588.9	17943.1	-0.088	-0.204	HY-N0592	Low (70%)	-0.818	2
	3-Hydroxybenzaldehyde	-0.137	0.434	monocyclic phenol	3	O=CC1=CC=CC(O)=C1	27305.1	8980.23	18142.7	0.08	-0.354	HY-76006	High (96%)	0.21	2
	Tetrac	-0.133	0.582	carboxylic acid	3	O=C(O)CC1=CC(I)=C(OC2=CC(I)=C(O)C(I)=C2)C(I)=C1	28241.9	8231.59	18236.7	0.158	-0.425	HY-W008859	Low (59%)	-0.857	4
	Bergenin	-0.131	0.812	phenolic glycoside	3	OC1=C(OC)C(O)=C([C@@]2([H])[C@@](OC3=O)([H])[C@@H](O)[C@H](O)[C@@H](CO)O2)C3=C1	29646.8	7026.42	18336.6	0.275	-0.537	HY-N0017	Low (97%)	-0.631	3.667
	Forsythiaside A	-0.131	0.721	phenolic glycoside	3	O[C@@H]1[C@@H](O)[C@@H](O)[C@H](OC[C@@H]2[C@@H](OC(/C=C/C3=CC=C(O)C(O)=C3)=O)[C@H](O)[C@@H](O)[C@H](OCCC4=CC(O)=C(O)C=C4)O2)O[C@H]1C	29105.9	7514.37	18310.1	0.23	-0.492	HY-N0028	Low	-1.427	10
	Cardamonin	-0.127	0.533	chalcone	3	O=C(C1=C(OC)C=C(O)C=C1O)/C=C/C2=CC=CC=C2	21621.9	14251.5	17936.7	-0.394	0.139	HY-N0279	High (76%)	0.195	3.944
	5-Desmethylsinensetin	-0.127	0.535	chromone	3	O=C1C=C(C2=CC=C(OC)C(OC)=C2)OC3=CC(OC)=C(OC)C(O)=C13	28033.5	8554.47	18294	0.14	-0.394	HY-N7632	High (76%)	-0.541	3.547
	Emodin-8-glucoside	-0.127	0.479	anthroquinone	3	O=C1C2=C(C=C(C)C=C2O)C(C3=CC(O)=CC(O[C@H]4[C@@H]([C@H]([C@@H]([C@@H](CO)O4)O)O)O)=C13)=O	27700.1	8851.57	18275.8	0.113	-0.367	HY-N0311	Low (97%)	-0.957	6.2
	Isoschaftoside	-0.126	0.01	chromone	3	O=C1C=C(C2=CC=C(O)C=C2)OC3=C([C@H]4[C@@H]([C@H]([C@@H]([C@@H](CO)O4)O)O)O)C(O)=C([C@H]5[C@@H]([C@H]([C@H](CO5)O)O)O)C(O)=C13	24892.1	11365.2	18128.6	-0.121	-0.131	HY-N1458	Low	-1.455	10
	Acacetin	-0.124	0.195	chromone	3	O=C1C=C(C2=CC=C(OC)C=C2)OC3=CC(O)=CC(O)=C13	26028.3	10394.7	18211.5	-0.027	-0.222	HY-N0451	Low (90%)	-0.595	0.896
	Leachianone A	-0.123	0.35	chromane	3	O=C1C[C@@H](C2=CC=C(O)C=C2OC)OC3=C(C[C@H](C(C)=C)C/C=C(C)\C)C(O)=CC(O)=C13	22771.5	13319.6	18045.6	-0.298	0.052	HY-N2281	Low (97%)	-0.309	4.4
	(+)-Usnic acid	-0.123	0.71	dibenzofuran	3	O=C([C@@]1(C)C(OC2=C(C(C)=O)C(O)=C(C)C(O)=C12)=C3)C(C(C)=O)C3=O	29133.2	7663.33	18398.3	0.232	-0.478	HY-N0656A	Low (90%)	-0.988	3
	Typhaneoside	-0.12	0.104	chromone	3	O=C1C(O[C@H](O[C@H](CO[C@H](O[C@@H](C)[C@H](O)[C@H]2O)[C@@H]2O)[C@@H](O)[C@@H]3O)[C@@H]3O[C@@](O[C@@H](C)[C@H](O)[C@H]4O)([H])[C@@H]4O)=C(C5=CC(OC)=C(O)C=C5)OC6=CC(O)=CC(O)=C16	24283.7	12042.9	18163.3	-0.172	-0.068	HY-N0712	Low	-1.834	8.5
	Anacardic Acid	-0.119	0.41	monocyclic phenol	3	O=C(O)C1=C(CCCCCCCCCCCCCCC)C=CC=C1O	27383.8	9309.16	18346.5	0.086	-0.324	HY-N2020	Low (70%)	-0.352	6
	Jionoside B1	-0.118	0.603	polycyclic glycoside	3	O=C(/C=C/C1=CC(OC)=C(O)C=C1)O[C@H]([C@H](O[C@H]2OCCC3=CC(O)=C(OC)C=C3)CO[C@@H]([C@@H]([C@@H](O)[C@H]4O)O)O[C@@H]4CO)[C@@H]([C@H]2O)O[C@@](O[C@@H](C)[C@H](O)[C@H]5O)([H])[C@@H]5O	28546.2	8283.25	18414.7	0.183	-0.42	HY-N2218	Low	-1.85	11
	Nepodin	-0.118	0.493	fused polycyclic, naphthalene	3	CC(C1=C(C)C=C2C=CC=C(O)C2=C1O)=O	21978.8	14139.2	18059	-0.364	0.129	HY-N5018	High (70%)	0.056	1.282
	Rhamnetin	-0.117	0.537	chromone	3	OC1=C(C2=CC=C(O)C(O)=C2)OC3=C(C(O)=CC(OC)=C3)C1=O	21720.4	14381.1	18050.7	-0.386	0.151	HY-N7036	Low (97%)	-0.771	1.921
	Corypalmine	-0.114	0.819	alkaloid	3	OC1=C(OC)C=C2C(CCN3CC4=C(OC)C(OC)=CC=C4CC32)=C1	29892.4	7171.93	18532.2	0.295	-0.524	HY-N0654	High (99%)	-0.418	3.333
	4'-Hydroxy-3'-methylacetophenone	-0.112	0.294	monocyclic phenol	3	CC(C1=CC=C(O)C(C)=C1)=O	26771.9	10003.1	18387.5	0.035	-0.259	HY-W001663	High (94%)	0.121	1.809
	"5,?7,?3'-?Trihydroxy-?6,?4',?5'-?trimethoxyflavone"	-0.09	0.304	chromone	3	OC1=C2C(OC(C3=CC(OC)=C(OC)C(O)=C3)=CC2=O)=CC(O)=C1OC	27088.2	10181.7	18635	0.062	-0.242	HY-N6259	Low (79%)	-0.819	3.172
	Obtusifolin	-0.081	0.299	anthroquinone	3	O=C1C2=C(C=CC=C2O)C(C3=CC(C)=C(O)C(OC)=C13)=O	23582.4	13501.7	18542	-0.23	0.069	HY-N2098	Low (97%)	-0.589	1.79
	Berberrubine (chloride)	-0.079	0.22	alkaloid	3	COC1=C(O)C2=C[N+]3=C(C(C(CC3)=C4)=CC5=C4OCO5)C=C2C=C1.[Cl-]	26719.5	10748.8	18734.2	0.031	-0.189	HY-125850
	(-)-(S)-Equol	-0.075	1.044	chromane	3	OC1=CC=C2C[C@@H](C3=CC=C(O)C=C3)COC2=C1	31709.7	6384.95	19047.3	0.447	-0.597	HY-100583	High (82%)	-0.218	1
	Calycosin	-0.072	0.917	chromone	3	O=C1C(C2=CC=C(OC)C(O)=C2)=COC3=CC(O)=CC=C13	30989.7	7102.22	19046	0.387	-0.53	HY-N0519	Low (74%)	-0.384	2.285
	Homovanillyl alcohol	-0.068	0.408	monocyclic phenol	3	OCCC1=CC=C(O)C(OC)=C1	23079.4	14215.2	18647.3	-0.272	0.136	HY-N7513	High (99%)	-0.282	0
	4-Hydroxybenzyl cyanide	-0.064	0.975	monocyclic phenol	3	N#CCC1=CC=C(O)C=C1	31425.1	6872.51	19148.8	0.423	-0.552	HY-W015823	High (96%)	-0.417	1
	Tectorigenin	-0.063	0.015	chromone	3	O=C1C(C2=CC=C(O)C=C2)=COC3=CC(O)=C(OC)C(O)=C13	25501.8	12177	18839.4	-0.071	-0.055	HY-N0792	Low (97%)	-0.65	2.002
	Homovanillic acid	-0.054	0.564	monocyclic phenol	3	O=C(O)CC1=CC=C(O)C(OC)=C1	22315.8	15201.8	18758.8	-0.336	0.228	HY-N0384	Low (66%)	-0.965	0
	3-O-Caffeoylquinic acid methyl ester	-0.049	0.647	carboxylic acid	3	O=C([C@@]1(O)C[C@@H](OC(/C=C/C2=CC=C(O)C(O)=C2)=O)[C@H](O)[C@H](O)C1)OC	21876.3	15696.4	18786.4	-0.373	0.274	HY-N4168	Low (97%)	-0.895	4.295
	Loureirin A	-0.046	0.962	chalcone	3	O=C(C1=CC=C(O)C=C1)CCC2=CC=C(OC)C=C2OC	20023.7	17414.1	18718.9	-0.527	0.435	HY-N1505	High (91%)	0.055	3
	Norbergenin	-0.043	0.97	phenolic glycoside	3	OC1=C2[C@@]3([H])[C@@](OC(C2=CC(O)=C1O)=O)([H])[C@H]([C@@H]([C@H](O3)CO)O)O	20005.8	17481.2	18743.5	-0.528	0.442	HY-N9447	Low (97%)	-0.917	3.667
	O-Desmethylangolensin	-0.043	0.356	bibenzyl	3	CC(C1=CC=C(O)C=C1)C(C2=CC=C(O)C=C2O)=O	27969	10409.2	19189.1	0.135	-0.221	HY-N4075	Low (97%)	-0.273	1.5
	4'-O-Methylbavachalcone	-0.041	0.542	chalcone	3	O=C(C1=CC(C/C=C(C)\C)=C(OC)C=C1O)/C=C/C2=CC=C(O)C=C2	22607.8	15222.5	18915.2	-0.312	0.23	HY-N1910	Low (42%)	0.339	4.878
	Coniferyl ferulate	-0.033	0.802	biphenyl	3	O=C(OC/C=C/C1=CC=C(O)C(OC)=C1)/C=C/C2=CC=C(O)C(OC)=C2	30768	8130.42	19449.2	0.368	-0.434	HY-N1916	High (96%)	-0.032	2.397
	3-Chloro-L-tyrosine	-0.032	0.966	monocyclic phenol	3	O=C(O)[C@@H](N)CC1=CC=C(O)C(Cl)=C1	31767.4	7268.49	19517.9	0.451	-0.515	HY-W041171	Low (90%)	-0.827	1.22
	Swertianolin	-0.031	0.166	xanthone	3	O=C1C2=C(OC3=C1C(O[C@H]4[C@@H]([C@H]([C@@H]([C@@H](CO)O4)O)O)O)=CC=C3O)C=C(OC)C=C2O	24974.7	13320.3	19147.5	-0.114	0.052	HY-N2192	Low (97%)	-1.476	6.039
	Dihydrokaempferol	-0.031	0.231	chromane	3	O=C1C2=C(O)C=C(O)C=C2O[C@H](C3=CC=C(O)C=C3)[C@H]1O	24585.9	13668.2	19127	-0.147	0.084	HY-N2897	Low (97%)	-0.604	1.5
	Butein	-0.031	0.361	chalcone	3	OC1=CC=C(C(/C=C/C2=CC(O)=C(O)C=C2)=O)C(O)=C1	23813.7	14367.8	19090.8	-0.211	0.15	HY-16558	Low (90%)	-0.325	2.5
	3-Hydroxyphenylacetic acid	-0.027	0.381	monocyclic phenol	3	OC1=CC=CC(CC(O)=O)=C1	28313.1	10440	19376.5	0.164	-0.218	HY-W001083	Low (48%)	-0.831	1
	Malabaricone C	-0.018	0.413	long-chain phenol	3	O=C(C1=C(O)C=CC=C1O)CCCCCCCCC2=CC=C(O)C(O)=C2	23659	14781.1	19220	-0.224	0.189	HY-N8518	Low (74%)	-0.297	5
	(-)-Epiafzelechin	-0.008	0.38	chromane	3	O[C@H]1[C@@H](C2=CC=C(O)C=C2)OC3=CC(O)=CC(O)=C3C1	23970.4	14710.3	19340.4	-0.198	0.182	HY-N0943	Low (84%)	-0.614	2.292
	Chlorogenic acid	-0.007	0.479	carboxylic acid	3	O=C([C@@]1(O)C[C@@H](OC(/C=C/C2=CC=C(O)C(O)=C2)=O)[C@H](O)[C@H](O)C1)O	29136	10127.4	19631.7	0.232	-0.247	HY-N0055	Low (97%)	-1.373	4.667
	Carnosol	-0.006	0.885	steroid	3	O=C1O[C@]2([H])C3=C(C(O)=C(O)C(C(C)C)=C3)[C@@]41CCCC(C)(C)[C@]4([H])C2	31586	7974.93	19780.5	0.436	-0.449	HY-N0643	High (89%)	0.188	2.507
	Octopamine (hydrochloride)	-0.005	0.364	monocyclic phenol	3	OC(C1=CC=C(O)C=C1)CN.Cl	24099.8	14652.9	19376.3	-0.187	0.177	HY-B0528A
	Agnuside	-0.004	0.593	phenolic glycoside	3	OC[C@H]([C@@H](O)[C@H](O)[C@H]1O)O[C@@]1([H])O[C@H]2[C@@]3([H])[C@](C=CO2)([H])[C@H](O)C=C3COC(C4=CC=C(O)C=C4)=O	22737.6	15887.6	19312.6	-0.301	0.292	HY-N2518	Low (97%)	-1.384	5.6
	Sakuranetin	-0.004	0.012	chromane	3	O=C1C2=C(O)C=C(OC)C=C2O[C@H](C3=CC=C(O)C=C3)C1	26379.5	12663.1	19521.3	0.003	-0.01	HY-N3006	Low (45%)	-0.194	2.454
	6-Hydroxymelatonin	-0.003	0.696	indole	3	CC(NCCC1=CNC2=C1C=C(OC)C(O)=C2)=O	30495.8	9022.73	19759.2	0.345	-0.35	HY-W011956	High (89%)	-0.64	0
	2'-Hydroxy-4'-methylacetophenone	-0.002	0.97	monocyclic phenol	3	CC(C1=CC=C(C)C=C1O)=O	32144.5	7565.33	19854.9	0.483	-0.487	HY-34204	High (96%)	0.298	0.216
	"7,4'-Di-O-methylapigenin"	-0.001	0.144	chromone	3	O=C1C=C(C2=CC=C(OC)C=C2)OC3=CC(OC)=CC(O)=C13	27207.6	11990.2	19598.9	0.072	-0.073	HY-N2144	Low (39%)	-0.263	3
	"2,6-Dimethylhydroquinone"	0.003	0.875	monocyclic phenol	3	OC1=C(C)C=C(O)C=C1C	31637.3	8126.32	19881.8	0.44	-0.434	HY-W004874	High (91%)	0.094	1
	Galangin	0.004	0.415	chromone	3	O=C1C(O)=C(C2=CC=CC=C2)OC3=CC(O)=CC(O)=C13	28893.6	10595.9	19744.8	0.212	-0.203	HY-N0382	Low (97%)	-0.668	1.859
	L-5-Hydroxytryptophan	0.005	0.548	indole	3	N[C@@H](CC1=CNC2=CC=C(O)C=C12)C(O)=O	29696.2	9887.95	19792.1	0.279	-0.269	HY-B1716	Low (55%)	-1.101	2
	Sinapine (thiocyanate)	0.005	0.199	monocyclic phenol	3	COC1=C(O)C(OC)=CC(C=CC(OCC[N+](C)(C)C)=O)=C1.N#C[S-]	27602.3	11751.4	19676.8	0.104	-0.095	HY-N0450
	6-Hydroxycoumarin	0.006	0.855	coumarin	3	O=C1C=CC2=CC(O)=CC=C2O1	21288.5	17399.5	19344	-0.422	0.434	HY-N6656	High (91%)	-0.142	2
	Silychristin	0.012	0.835	chromone	3	O=C1[C@H](O)[C@@H](C2=CC(O)=C(O[C@@H](C3=CC=C(O)C(OC)=C3)[C@@H]4CO)C4=C2)OC5=CC(O)=CC(O)=C15	31503	8429.95	19966.5	0.429	-0.406	HY-N0647	Low (97%)	-0.954	5.495
	Neosmitilbin	0.021	0.354	chromane	3	O=C1[C@@H](O[C@H]2[C@@H]([C@@H]([C@H]([C@H](C)O2)O)O)O)[C@H](C3=CC=C(O)C(O)=C3)OC4=CC(O)=CC(O)=C14	28721.6	11093.4	19907.5	0.198	-0.157	HY-N5115	Low (97%)	-1.045	5.894
	3-Hydroxyhippuric acid	0.023	0.941	monocyclic phenol	3	O=C(O)CNC(C1=CC=CC(O)=C1)=O	32267.3	7983.73	20125.5	0.493	-0.448	HY-113085	Low (90%)	-0.898	0
	Liquiritin	0.032	0.199	chromane	3	O=C1C[C@@H](C2=CC=C(O[C@H]3[C@@H]([C@H]([C@@H]([C@@H](CO)O3)O)O)O)C=C2)OC4=CC(O)=CC=C14	27927.2	12048	19987.6	0.131	-0.067	HY-N0376	Low (97%)	-1.147	4.414
	Kaempferol 3-O-gentiobioside	0.032	0.777	chromone	3	O=C1C(O[C@H]2[C@@H]([C@H]([C@@H]([C@@H](CO[C@H]3[C@@H]([C@H]([C@@H]([C@@H](CO)O3)O)O)O)O2)O)O)O)=C(C4=CC=C(O)C=C4)OC5=CC(O)=CC(O)=C15	31398.7	8962.19	20180.4	0.421	-0.356	HY-N1510	Low	-1.709	8.5
	Alloimperatorin	0.035	1.02	dibenzofuran	3	C/C(C)=C/CC1=C(C=CO2)C2=C(O)C(O3)=C1C=CC3=O	32890.3	7695.05	20292.7	0.545	-0.475	HY-N2623	High (89%)	-0.305	3.082
	Pinobanksin 3-acetate	0.037	0.325	chromane	3	O=C1[C@H](OC(C)=O)[C@@H](C2=CC=CC=C2)OC3=CC(O)=CC(O)=C13	28746.2	11432.4	20089.3	0.2	-0.125	HY-N1854	Low (97%)	-0.55	1.073
	Hydroxyphenyllactic acid	0.039	0.573	monocyclic phenol	3	O=C(O)C(O)CC1=CC=C(O)C=C1	23372.2	16240.5	19806.4	-0.248	0.325	HY-113219	Low (97%)	-1.113	0
	Zearalenone	0.044	0.758	lactone	3	O=C(O[C@@H](C)CCC1)C2=C(O)C=C(O)C=C2/C=C/CCCC1=O	22326	17279.6	19802.8	-0.335	0.423	HY-103447	High (94%)	0.211	1
	Isochlorogenic acid A	0.046	0.457	carboxylic acid	3	OC(C=C1/C=C/C(O[C@H]2[C@@H]([C@@H](C[C@](O)(C2)C(O)=O)OC(/C=C/C3=CC(O)=C(C=C3)O)=O)O)=O)=C(C=C1)O	24161.4	15699.2	19930.3	-0.182	0.275	HY-N0056	Low (97%)	-1.347	6.703
	Tyrosol	0.05	0.487	monocyclic phenol	3	OCCC1=CC=C(O)C=C1	24027	15904.1	19965.6	-0.193	0.294	HY-N0474	High (86%)	-0.301	1.752
	Tectochrysin	0.055	0.852	chromone	3	OC1=C2C(OC(C3=CC=CC=C3)=CC2=O)=CC(OC)=C1	32119.1	8798.38	20458.8	0.481	-0.371	HY-14592	High (81%)	-0.095	3.371
	Liquiritin apioside	0.056	0.156	chromane	3	O[C@H]([C@H]1O[C@]2([H])OC[C@](O)(CO)[C@H]2O)[C@H](O)[C@@H](CO)O[C@H]1OC(C=C3)=CC=C3[C@@H]4CC(C5=CC=C(O)C=C5O4)=O	27949.8	12528.3	20239.1	0.133	-0.022	HY-N1471	Low (97%)	-1.477	7
	Eriodictyol-7-O-glucoside	0.057	0.72	chromane	3	O=C1C2=C(O)C=C(O[C@@H]3O[C@@H]([C@H]([C@@H]([C@H]3O)O)O)CO)C=C2O[C@H](C4=CC(O)=C(C=C4)O)C1	22716.1	17219.4	19967.8	-0.303	0.417	HY-N3847	Low (97%)	-1.272	5.9
	Isoliquiritin apioside	0.058	1.018	phenolic glycoside	3	O=C(C1=C(C=C(O)C=C1)O)/C=C/C(C=C2)=CC=C2O[C@H](O[C@H](CO)[C@@H](O)[C@@H]3O)[C@]3([H])O[C@H]4[C@@H]([C@](CO)(O)CO4)O	33153.4	7948.29	20550.8	0.567	-0.451	HY-N2497	Low (97%)	-1.435	8
	Aloin B	0.059	0.749	anthroquinone	3	O[C@H]([C@H]1O)[C@](O[C@H](CO)[C@H]1O)([H])[C@@](C2=CC=CC(O)=C23)([H])C(C=C(CO)C=C4O)=C4C3=O	31560.5	9397.5	20479	0.434	-0.315	HY-N0886	Low (97%)	-1.005	4.167
	(E)-Methyl 4-coumarate	0.064	0.545	monocyclic phenol	3	O=C(OC)/C=C/C1=CC=C(O)C=C1	30381.4	10536.7	20459.1	0.336	-0.209	HY-N2492	High (96%)	0.182	2.376
	Tyramine	0.07	0.628	monocyclic phenol	3	C1=C(C=CC(=C1)O)CCN	23421.7	16873.8	20147.8	-0.244	0.385	HY-W007606	Low (79%)	-0.235	1
	Apigenin 7-glucoside	0.074	0.889	chromone	3	O=C(C=C(C1=CC=C(O)C=C1)OC2=CC(O[C@@H]([C@@H]([C@@H](O)[C@@H]3O)O)O[C@@H]3CO)=C4)C2=C4O	32570.5	8807.12	20688.8	0.518	-0.371	HY-N0578	Low (97%)	-1.227	7.2
	8-Hydroxybergapten	0.074	0.355	dibenzofuran	3	COC1=C(C=CO2)C2=C(O)C(O3)=C1C=CC3=O	25106.7	15455.8	20281.2	-0.103	0.252	HY-N6010	High (91%)	-0.369	2.3
	Syringic acid	0.082	0.111	monocyclic phenol	3	O=C(O)C1=CC(OC)=C(O)C(OC)=C1	28000.6	13051.1	20525.8	0.138	0.027	HY-N0339	Low (84%)	-0.366	0
	Polygalaxanthone III	0.083	1.043	xanthone	3	COC1=C(O)C=C(OC(C=C(O)C([C@H]2[C@H](O)[C@@H](O)[C@H](O)[C@@H](CO[C@@H]3OC[C@@](CO)(O)[C@H]3O)O2)=C4O)=C4C5=O)C5=C1	21083.3	19217.2	20150.3	-0.439	0.604	HY-N1407	Low	-1.556	9.668
	Kushenol I	0.083	0.962	chromane	3	O=C1[C@H](O)[C@@H](C2=CC=C(O)C=C2O)OC3=C(C[C@H](C(C)=C)C/C=C(C)\C)C(O)=CC(OC)=C13	33117.8	8515.32	20816.6	0.564	-0.398	HY-N2286	Low (97%)	-0.339	3.992
	Ononetin	0.095	0.527	bibenzyl	3	COC1=CC=C(CC(C2=CC=C(O)C=C2O)=O)C=C1	24324.1	16588.6	20456.3	-0.169	0.358	HY-108451	Low (79%)	-0.229	3
	Orientin	0.095	0.926	chromone	3	O[C@@H]1[C@@H](O)[C@H](C2=C(O)C=C(O)C3=C2OC(C4=CC=C(O)C(O)=C4)=CC3=O)O[C@H](CO)[C@H]1O	33050.1	8839.87	20945	0.558	-0.368	HY-N0405	Low (97%)	-1.317	7.4
	Lasalocid	0.096	0.628	phenolic glycoside	3	O=C(O)C1=C(CC[C@@H](C)[C@H](O)[C@H](C)C([C@@H]([C@H]2O[C@@]([C@H]3CC[C@](O)(CC)[C@H](C)O3)(CC)C[C@@H]2C)CC)=O)C=CC(C)=C1O	31268.6	10434.5	20851.6	0.41	-0.218	HY-B1071	Low (97%)	-1.374	5.698
	Sinapaldehyde	0.096	0.151	monocyclic phenol	3	O=C/C=C/C1=CC(OC)=C(O)C(OC)=C1	26603.6	14600.1	20601.9	0.021	0.172	HY-N1312	High (99%)	0.156	2.979
	Isoformononetin	0.098	0.505	chromone	3	O=C1C(C2=CC=C(O)C=C2)=COC3=CC(OC)=CC=C13	30549.1	11112.8	20831	0.35	-0.155	HY-N7501	High (73%)	-0.445	2.091
	Bisphenol A	0.104	0.039	bibenzyl	3	CC(C1=CC=C(O)C=C1)(C2=CC=C(O)C=C2)C	27836.8	13670.7	20753.8	0.124	0.085	HY-18260	High (82%)	0.182	1.287
	Bavachinin	0.117	1.001	chromane	3	O=C1C[C@@H](C2=CC=C(O)C=C2)OC3=CC(OC)=C(C/C=C(C)\C)C=C13	33763.9	8675.17	21219.6	0.618	-0.383	HY-N0234	High (86%)	0.094	4.812
	4?-Hydroxy-2?-methylacetophenone	0.123	0.777	monocyclic phenol	3	CC(C1=CC=C(O)C=C1C)=O	32488.1	9927.81	21207.9	0.511	-0.266	HY-W010254	High (99%)	0.166	1
	"2,4-Dihydroxybenzoic acid"	0.126	1.018	monocyclic phenol	3	O=C(O)C1=CC=C(O)C=C1O	33969.7	8671.41	21320.5	0.635	-0.383	HY-W012575	Low (84%)	-0.33	0
	Oroxylin A-7-O-glucuronide	0.127	0.846	chromone	3	OC1=C2C(OC(C3=CC=CC=C3)=CC2=O)=CC(O[C@@H]4O[C@@H]([C@@H](O)[C@H](O)[C@H]4O)C(O)=O)=C1OC	22792.7	18637	20714.9	-0.296	0.55	HY-N2481	Low (97%)	-1.451	5.534
	"2,3-Dihydroxy-4-methoxyacetophenone"	0.13	0.509	monocyclic phenol	3	CC(C1=CC=C(OC)C(O)=C1O)=O	30969.9	11440.6	21205.2	0.385	-0.124	HY-N7509	Low (67%)	-0.123	0
	Neobavaisoflavone	0.134	0.563	chromone	3	O=C1C(C2=CC=C(O)C(C/C=C(C)\C)=C2)=COC3=CC(O)=CC=C13	31334.3	11192.7	21263.5	0.415	-0.147	HY-N0720	Low (84%)	-0.391	5.06
	5-Methoxysalicylic acid	0.136	1.049	monocyclic phenol	3	COC1=CC(C(O)=O)=C(O)C=C1	21680.5	19818.6	20749.6	-0.389	0.66	HY-W007856	Low (74%)	-0.347	1
	(2S)-6-Prenylnaringenin	0.137	0.263	chromane	3	OC1=C2C(O[C@H](C3=CC=C(O)C=C3)CC2=O)=CC(O)=C1C/C=C(C)/C	26415.8	15632.3	21024	0.006	0.268	HY-107198	Low (97%)	-0.258	2.889
	Aloesin	0.14	0.635	chromone	3	OC1=CC(C)=C(C(C=C(CC(C)=O)O2)=O)C2=C1[C@@H]3O[C@@H]([C@@H](O)[C@H](O)[C@H]3O)CO	31839.2	10870.5	21354.9	0.457	-0.177	HY-N2460	Low (97%)	-1.248	3.857
	4-Methylesculetin	0.14	0.324	coumarin	3	O=C1C=C(C)C2=CC(O)=C(O)C=C2O1	29975.4	12529	21252.2	0.302	-0.022	HY-N4288	High (86%)	-0.287	1.09
	Fraxidin	0.152	0.817	coumarin	3	O=C1C=CC2=CC(OC)=C(OC)C(O)=C2O1	33079.8	10028.5	21554.2	0.561	-0.256	HY-N3907	High (94%)	-0.298	3
	Plantagoside	0.153	0.359	chromane	3	O=C1C[C@@H](C2=CC(O)=C(O)C(O[C@H]3[C@@H]([C@H]([C@@H]([C@@H](CO)O3)O)O)O)=C2)OC4=CC(O)=CC(O)=C14	30340.8	12484.2	21412.5	0.333	-0.026	HY-N1470	Low (97%)	-1.343	7.1
	Beta-Acetoxyisovalerylshikonin	0.154	0.788	quinone	3	CC(C)(OC(C)=O)CC(O[C@H](C(C1=O)=CC(C2=C1C(O)=CC=C2O)=O)C/C=C(C)\C)=O	23464.1	18618.6	21041.3	-0.24	0.548	HY-N2188	Low (97%)	-0.722	3.183
	Kuwanon H	0.156	0.753	chromone	3	OC1=CC(O)=C(C(C(C/C=C(C)/C)=C(C2=C(C=C(O)C=C2)O)O3)=O)C3=C1[C@@H]4[C@H]([C@H](C5=C(C=C(O)C=C5)O)CC(C)=C4)C(C6=C(C(C/C=C(C)/C)=C(O)C=C6)O)=O	23703	18451.1	21077.1	-0.22	0.532	HY-N2600	Low	-0.276	11.324
	"5,7-Dihydroxy-4-methylcoumarin"	0.161	0.924	coumarin	3	O=C1C=C(C)C2=C(O)C=C(O)C=C2O1	33822.8	9548.03	21685.4	0.623	-0.301	HY-N4102	Low (42%)	-0.573	0
	Neoisoliquiritin	0.161	0.415	stilbenoid	3	O=C(C1=CC=C(O[C@H]2[C@@H]([C@H]([C@@H]([C@@H](CO)O2)O)O)O)C=C1O)/C=C/C3=CC=C(O)C=C3	25794.8	16704.1	21249.5	-0.046	0.369	HY-N2122	Low (97%)	-1.042	4.667
	2-Ethyl-6-methylphenol	0.167	0.357	monocyclic phenol	3	OC1=C(C)C=CC=C1CC	30502.1	12646.9	21574.5	0.346	-0.011	HY-W089538	High (99%)	0.258	2
	Prunin	0.168	0.603	chromane	3	O=C1C[C@@H](C2=CC=C(O)C=C2)OC3=CC(O[C@H]4[C@@H]([C@H]([C@@H]([C@@H](CO)O4)O)O)O)=CC(O)=C13	24743.3	17772.6	21257.9	-0.134	0.469	HY-N1549	Low (97%)	-1.163	5.2
	3'-Hydroxypterostilbene	0.172	0.624	stilbenoid	3	COC1=CC(/C=C/C2=CC=C(O)C(O)=C2)=CC(OC)=C1	24671.3	17933.3	21302.3	-0.14	0.484	HY-N6002	High (86%)	0.135	3.487
	Groenlandicine	0.172	0.761	alkaloid	3	COC1=CC2=C(C=C1O)CC[N+]3=CC4=C(C=CC5=C4OCO5)C=C23	32984.4	10541.3	21762.9	0.553	-0.208	HY-N6865	Low (67%)	-0.793	2.673
	Iristectorin A	0.178	0.144	chromone	3	O=C1C(C2=CC=C(OC)C(O)=C2)=COC3=CC(O[C@@H]4[C@@H]([C@H]([C@@H]([C@@H](CO)O4)O)O)O)=C(OC)C(O)=C13	27620	15437.3	21528.7	0.106	0.25	HY-N6820	Low (97%)	-1.278	7.934
	(E/Z)-Polydatin	0.193	0.624	polycyclic glycoside	3	O[C@H]([C@H]([C@@H]([C@@H](CO)O1)O)O)[C@@H]1OC2=CC(/C=C/C3=CC=C(O)C=C3)=CC(O)=C2	32412.5	11500.1	21956.3	0.505	-0.119	HY-N0120	Low (97%)	-1.045	4.325
	Iriflophenone 3-C-glucoside	0.197	0.858	phenolic glycoside	3	O=C(C1=C(O)C=C(O)C([C@H]2[C@@H]([C@H]([C@@H]([C@@H](CO)O2)O)O)O)=C1O)C3=CC=C(O)C=C3	33866.6	10290	22078.3	0.626	-0.232	HY-N4008	Low (97%)	-1.023	7
	Mosloflavone	0.2	0.017	chromone	3	O=C1C=C(C2=CC=CC=C2)OC3=CC(OC)=C(OC)C(O)=C13	28649.1	14991.8	21820.5	0.192	0.208	HY-N2036	High (82%)	-0.225	3.184
	Vitexin-4''-O-glucoside	0.2	0.865	chromone	3	O=C1C=C(C2=CC=C(O)C=C2)OC3=C([C@H]4[C@@H]([C@H]([C@@H]([C@@H](CO)O4)O[C@H]5[C@@H]([C@H]([C@@H]([C@@H](CO)O5)O)O)O)O)O)C(O)=CC(O)=C13	33940.8	10285.2	22113	0.632	-0.232	HY-N5073	Low	-1.586	8.918
	Epimedoside A	0.2	0.763	chromone	3	C/C(C)=C\CC1=C2C(C(C(O[C@H]3[C@@H]([C@@H]([C@@H](O)[C@H](C)O3)O)O)=C(C4=CC=C(O)C=C4)O2)=O)=C(O)C=C1O[C@@H]5O[C@@H]([C@@H](O)[C@H](O)[C@H]5O)CO	33332	10830.3	22081.1	0.582	-0.181	HY-N2626	Low	-1.591	9.317
	Aloin	0.207	0.057	anthroquinone	3	O=C1C2=C(C=CC=C2O)[C@H]([C@]3([H])O[C@H](CO)[C@@H](O)[C@H](O)[C@H]3O)C4=CC(CO)=CC(O)=C14	28489.7	15284.2	21886.9	0.178	0.236	HY-N0123	Low (97%)	-1.005	4.167
	Chrysoeriol	0.21	0.826	chromone	3	O=C1C=C(C2=CC=C(O)C(OC)=C2)OC3=CC(O)=CC(O)=C13	33824.2	10596.2	22210.2	0.623	-0.203	HY-121471	Low (97%)	-0.821	0.5
	4-Hydroxy-1H-indole-3-carbaldehyde	0.212	0.596	indole	3	O=CC1=CNC2=C1C(O)=CC=C2	32475.1	11852.6	22163.8	0.51	-0.086	HY-W091541	High (91%)	-0.235	2
	Deoxyarbutin	0.214	0.686	polycyclic glycoside	3	OC1=CC=C(OC2CCCCO2)C=C1	33032.9	11386.3	22209.6	0.557	-0.129	HY-B1461	High (99%)	-0.015	1
	Jatrorrhizine (chloride)	0.221	0.567	alkaloid	3	COC1=C(OC)C2=C[N+]3=C(C4=CC(OC)=C(O)C=C4CC3)C=C2C=C1.[Cl-]	32409.6	12098.4	22254	0.505	-0.062	HY-N0740
	Triptophenolide	0.225	0.394	steroid	3	O=C1C(CC[C@]2(C)C3=C(CC[C@]24[H])C(O)=C(C(C)C)C=C3)=C4CO1	31418	13068.1	22243.1	0.422	0.028	HY-N0475	High (94%)	0.264	2
	4'-Hydroxychalcone	0.226	0.176	chalcone	3	O=C(C1=CC=C(O)C=C1)/C=C/C2=CC=CC=C2	28009.6	16121.4	22065.5	0.138	0.314	HY-N7056	High (96%)	0.327	3.814
	3'-Methoxypuerarin	0.236	0.663	chromone	3	O=C1C(C2=CC=C(O)C(OC)=C2)=COC3=C([C@@H]4O[C@@H]([C@H]([C@H](O)[C@H]4O)O)CO)C(O)=CC=C13	33160	11744.3	22452.2	0.567	-0.096	HY-N1978	Low (97%)	-1.361	4.504
	Sennidin B	0.24	0.626	polycyclic glycoside	3	O=C1C2=C(O)C=C(C(O)=O)C=C2[C@@]([C@]3([H])C4=CC(C(O)=O)=CC(O)=C4C(C5=C(O)C=CC=C35)=O)([H])C6=CC=CC(O)=C16	32984.9	11981	22482.9	0.553	-0.073	HY-N6935	Low (97%)	-0.717	8
	Bisdemethoxycucurmin	0.24	0.724	curcumin	3	O=C(CC(/C=C/C1=CC=C(O)C=C1)=O)/C=C/C2=CC=C(O)C=C2	33572.4	11461.3	22516.9	0.602	-0.122	HY-N0007A	Low (42%)	-0.301	1.5
	Tubuloside A	0.246	0.055	polycyclic glycoside	3	OC1C(OC(C)C(O)C1O)OC(C(C(OCCC2=CC(O)=C(O)C=C2)O3)OC(C)=O)C(C3COC(C(C(O)C4O)O)OC4CO)OC(/C=C/C5=CC(O)=C(O)C=C5)=O	28967.6	15687.1	22327.4	0.218	0.274	HY-N2155	Low	-1.935	11
	DL-Norepinephrine (hydrochloride)	0.246	0.006	monocyclic phenol	3	OC1=CC=C(C(O)CN)C=C1O.[H]Cl	29267.2	15422.3	22344.8	0.243	0.249	HY-N7142
	Mequinol	0.258	0.483	monocyclic phenol	3	OC(C=C1)=CC=C1OC	32350	12942.5	22646.3	0.5	0.017	HY-30270	High (99%)	0.207	1
	Trilobatin	0.262	1.004	chalcone	3	OC(C=C1)=CC=C1CCC(C2=C(C=C(O[C@@H]3O[C@@H]([C@@H](O)[C@H](O)[C@H]3O)CO)C=C2O)O)=O	35522.1	10201.8	22862	0.764	-0.24	HY-N4100	Low (97%)	-1.478	5.7
	Isoliensinine	0.265	0.315	alkaloid, bisbenzylisoquinoline	3	OC1=CC2=C(C=C1OC)CCN(C)[C@@H]2CC3=CC=C(O)C(OC4=CC5=C(C=C4OC)CCN(C)[C@@H]5CC6=CC=C(OC)C=C6)=C3	27639.6	17279.4	22459.5	0.107	0.423	HY-N0770	Low (66%)	-0.469	8.141
	Pectolinarin	0.266	0.821	chromone	3	O=C1C=C(C2=CC=C(OC)C=C2)OC3=CC(O[C@H]4[C@@H]([C@H]([C@@H]([C@@H](CO[C@H]5[C@@H]([C@@H]([C@H]([C@H](C)O5)O)O)O)O4)O)O)O)=C(OC)C(O)=C13	34472.8	11228.4	22850.6	0.677	-0.144	HY-N0314	Low (97%)	-1.509	8.5
	Paeonol	0.272	0.342	monocyclic phenol	3	CC(C1=CC=C(OC)C=C1O)=O	27565	17503.1	22534.1	0.101	0.444	HY-N0159	High (99%)	0.26	1
	"3,5-Dimethoxyphenol"	0.275	0.742	monocyclic phenol	3	OC1=CC(OC)=CC(OC)=C1	34097.4	11736.1	22916.8	0.645	-0.096	HY-W001117	High (99%)	0.197	2
	Desoxyrhaponticin	0.286	1.049	polycyclic glycoside	3	COC(C=C1)=CC=C1/C=C/C2=CC(O)=CC(O[C@@H]3O[C@@H]([C@@H](O)[C@H](O)[C@H]3O)CO)=C2	36082.1	10219.6	23150.9	0.811	-0.238	HY-N2486	Low (90%)	-1.023	4.775
	Hispidin	0.287	0.799	stilbenoid	3	O=C1C=C(O)C=C(/C=C/C2=CC=C(O)C(O)=C2)O1	34594.7	11568.8	23081.7	0.687	-0.112	HY-100618	Low (97%)	-1.016	1.5
	"7,4'-Dihydroxyflavone"	0.289	0.847	chromone	3	O=C1C=C(C2=CC=C(O)C=C2)OC3=CC(O)=CC=C13	34900.1	11325.8	23112.9	0.712	-0.135	HY-N2609	Low (74%)	-0.292	2.209
	Ginkgolic acid C17:1	0.292	0.187	monocyclic phenol	3	O=C(O)C1=C(O)C=CC=C1CCCCCCCCC/C=C\CCCCCC	30979.1	14882.8	22931	0.386	0.198	HY-N2116	Low (52%)	-0.42	5.26
	Genistein	0.296	0.13	chromone	3	OC1=C2C(OC=C(C3=CC=C(O)C=C3)C2=O)=CC(O)=C1	30681.6	15235.1	22958.3	0.361	0.231	HY-14596	Low (97%)	-0.698	3.295
	4-Methoxybenzaldehyde	0.308	0.956	monocyclic phenol	3	O=CC1=CC=C(OC)C=C1	24311	21164.6	22737.8	-0.17	0.786	HY-Y0740	High (99%)	0.26	1
	Sciadopitysin	0.317	0.451	chromone biflavonoid	3	O=C1C=C(C2=CC=C(OC)C=C2)OC3=C(C4=CC(C5=CC(C6=C(O)C=C(OC)C=C6O5)=O)=CC=C4OC)C(O)=CC(O)=C13	27448.5	18561.5	23005	0.092	0.543	HY-N2119	Low (97%)	-1.14	9.221
	Estriol	0.322	0.633	steroid	3	C[C@@]1([C@H]2O)[C@](C[C@H]2O)([H])[C@@](CCC3=C4C=CC(O)=C3)([H])[C@]4([H])CC1	26418.8	19589.9	23004.4	0.006	0.639	HY-B0412	Low (55%)	-0.469	1
	Isoliquiritigenin	0.33	0.305	chalcone	3	O=C(C1=CC=C(O)C=C1O)/C=C/C2=CC=C(O)C=C2	32143.5	14661.5	23402.5	0.483	0.177	HY-N0102	Low (90%)	-0.117	2.906
	?-Oryzanol	0.333	1.027	steroid	3	C[C@@H]([C@@]1([H])CC[C@]2(C)[C@]1(C)CCC34C2CCC5[C@@]3(CC[C@H](OC(/C=C/C6=CC(OC)=C(O)C=C6)=O)C5(C)C)C4)CC/C=C(C)\C	24183.2	21808.1	22995.7	-0.18	0.847	HY-B2194	High (84%)	1.129	11
	Procyanidin A1	0.343	0.458	tannin	3	O[C@@H]1[C@@H](C2=CC=C(O)C(O)=C2)OC3=C4C(O[C@]5(C6=CC=C(O)C(O)=C6)OC7=CC(O)=CC(O)=C7[C@@]4([H])[C@H]5O)=CC(O)=C3C1	27718.4	18878.6	23298.5	0.114	0.572	HY-N2344	Low	-0.643	12
	Kuwanon G	0.346	0.566	chromone	3	O=C1C(C/C=C(C)\C)=C(C2=CC=C(O)C=C2O)OC3=C([C@H]4C=C(C)C[C@@H](C5=CC=C(O)C=C5O)[C@@H]4C(C6=CC=C(O)C=C6O)=O)C(O)=CC(O)=C13	27102.4	19478.8	23290.6	0.063	0.629	HY-N4247	Low (97%)	-0.412	10
	Isoorientin	0.375	0.666	chromone	3	OC1=C(C2=O)C(OC(C3=CC(O)=C(O)C=C3)=C2)=CC(O)=C1[C@@H]([C@@H]([C@@H](O)[C@@H]4O)O)O[C@@H]4CO	34846.9	13213.7	24030.3	0.708	0.042	HY-N0767	Low (97%)	-1.33	7.4
	Pectolinarigenin	0.385	0.982	chromone	3	O=C1C=C(C2=CC=C(OC)C=C2)OC3=CC(O)=C(OC)C(O)=C13	25077.3	22125.4	23601.4	-0.106	0.876	HY-N0493	Low (70%)	-0.491	3.829
	Parishin B	0.39	0.144	phenolic glycoside	3	O=C(OCC1=CC=C(O[C@H]2[C@@H]([C@H]([C@@H]([C@@H](CO)O2)O)O)O)C=C1)CC(O)(CC(O)=O)C(OCC3=CC=C(O[C@H]4[C@@H]([C@H]([C@@H]([C@@H](CO)O4)O)O)O)C=C3)=O	31895.3	16164	24029.7	0.462	0.318	HY-N2124	Low	-2.026	9.5
	Ethynyl Estradiol	0.391	0.373	steroid	3	OC1=CC=C2C(CC[C@]3([H])[C@]2([H])CC[C@@]4(C)[C@@]3([H])CC[C@]4(C#C)O)=C1	33285.2	14948.5	24116.9	0.578	0.204	HY-B0216	Low (84%)	-0.22	4.434
	Noricaritin	0.399	0.321	chromone	3	O=C1C(O)=C(C2=CC=C(O)C=C2)OC3=C(CCC(C)(O)C)C(O)=CC(O)=C13	33071.8	15318.5	24195.2	0.56	0.239	HY-N1413	Low (97%)	-0.698	3.568
	Rhoifolin	0.403	0.994	chromone	3	O=C(C=C(C1=CC=C(O)C=C1)OC2=CC(O[C@H](O[C@H](CO)[C@@H](O)[C@@H]3O)[C@@H]3O[C@@](O[C@@H](C)[C@H](O)[C@H]4O)([H])[C@@H]4O)=C5)C2=C5O	37158.3	11762.4	24460.4	0.9	-0.094	HY-N0755	Low (97%)	-1.51	9
	Genistin	0.406	0.535	chromone	3	O=C(C(C1=CC=C(O)C=C1)=COC2=CC(O[C@@H]([C@@H]([C@@H](O)[C@@H]3O)O)O[C@@H]3CO)=C4)C2=C4O	34427	14242.8	24334.9	0.673	0.138	HY-N0595	Low (97%)	-1.415	6.2
	Piceatannol 3'-O-glucoside	0.407	0.002	polycyclic glycoside	3	O[C@H]([C@H]([C@@H]([C@@H](CO)O1)O)O)[C@@H]1OC2=CC(/C=C/C3=CC(O)=CC(O)=C3)=CC=C2O	31229.6	17127.3	24178.5	0.407	0.408	HY-N2237	Low (97%)	-1.119	4.811
	Licoflavone B	0.419	0.646	chromone	3	O=C1C=C(C2=CC=C(O)C(C/C=C(C)\C)=C2)OC3=CC(O)=C(C/C=C(C)\C)C=C13	27500.8	20687.6	24094.2	0.096	0.742	HY-N4184	Low (97%)	-0.272	5.736
	Epimedin B	0.42	0.125	chromone	3	OC[C@@H]1[C@@H](O)[C@H](O)[C@@H](O)[C@H](OC2=CC(O)=C(C(C(O[C@@H]3O[C@@H](C)[C@H](O)[C@@H](O)[C@H]3O[C@@]4([H])[C@H](O)[C@@H](O)[C@H](O)CO4)=C(C5=CC=C(OC)C=C5)O6)=O)C6=C2C/C=C(C)/C)O1	30639	17918.4	24278.7	0.357	0.482	HY-N0259	Low	-1.768	10.546
	"4',5-Dihydroxyflavone"	0.42	0.046	chromone	3	O=C1C=C(C2=CC=C(O)C=C2)OC3=CC=CC(O)=C13	31664.4	17008.3	24336.3	0.443	0.397	HY-N1881	Low (66%)	-0.183	2.145
	Isomangiferin	0.422	0.23	xanthone	3	OC1=CC(O)=C2C(OC3=CC(O)=C(O)C=C3C2=O)=C1[C@@H]([C@@H]([C@@H](O)[C@@H]4O)O)O[C@@H]4CO	30032.6	18501.6	24267.1	0.307	0.537	HY-N0772	Low (97%)	-1.366	7
	Chrysin-7-O-glucuronide	0.431	0.717	chromone	3	O=C1C2=C(O)C=C(O[C@@H]3O[C@@H]([C@@H](O)[C@H](O)[C@H]3O)C(O)=O)C=C2OC(C4=CC=CC=C4)=C1	35829.5	13544.8	24687.2	0.79	0.073	HY-N2376	Low (97%)	-1.539	6.2
	Eupatilin	0.436	0.295	chromone	3	O=C1C=C(C2=CC=C(OC)C(OC)=C2)OC3=CC(O)=C(OC)C(O)=C13	33348.4	15845.8	24597.1	0.583	0.288	HY-N0783	Low (66%)	-0.662	3.15
	(R)-Fangchinoline	0.438	0.423	alkaloid	3	OC1=C(OC2=CC([C@]3([H])CC(C=C4)=CC=C4O5)=C(CCN3C)C=C2OC)C([C@@](N6C)([H])CC7=CC=C(OC)C5=C7)=C(CC6)C=C1OC	29066.8	19703.5	24385.2	0.226	0.65	HY-N1372	Low (45%)	0.341	9.779
	Icariin	0.475	0.188	chromone	3	O[C@H]1[C@H](O)[C@@H](CO)O[C@@H](OC2=C(C/C=C(C)/C)C(OC(C3=CC=C(OC)C=C3)=C(O[C@@H]4O[C@@H](C)[C@H](O)[C@@H](O)[C@H]4O)C5=O)=C5C(O)=C2)[C@@H]1O	30921.9	18844.8	24883.3	0.381	0.569	HY-N0014	Low (97%)	-1.63	8.621
	Isofraxidin	0.477	0.531	coumarin	3	O=C1C=CC2=CC(OC)=C(O)C(OC)=C2O1	28887.4	20692.2	24789.8	0.211	0.742	HY-N0774	High (94%)	-0.214	3
	Neoisoastilbin	0.482	0.358	chromane	3	O=C([C@@H]([C@@](C1=CC(O)=C(C=C1)O)([H])OC2=CC(O)=C3)O[C@H]4[C@@H]([C@@H]([C@H]([C@@H](O4)C)O)O)O)C2=C3O	34290.2	16006	25148.1	0.661	0.303	HY-N5116	Low (97%)	-1.045	5.894
	Propylparaben	0.488	0.809	monocyclic phenol	3	O=C(OCCC)C1=CC=C(O)C=C1	27354.6	22304.9	24829.8	0.084	0.893	HY-N2026	High (96%)	0.292	3
	Robustine	0.509	0.438	dibenzofuran	3	OC1=C2N=C(OC=C3)C3=C(OC)C2=CC=C1	29833.7	20543.7	25188.7	0.29	0.728	HY-N1343	High (94%)	-0.094	3
	Licochalcone D	0.523	0.769	chalcone	3	O=C(C1=CC=C(O)C(C/C=C(C)\C)=C1)/C=C/C2=CC=C(O)C(O)=C2OC	28009.4	22452.6	25231	0.138	0.907	HY-N4187	Low (42%)	0.075	2.912
	Icaritin	0.525	0.209	chromone	3	O=C1C(O)=C(C2=CC=C(OC)C=C2)OC3=C(C/C=C(C)\C)C(O)=CC(O)=C13	31392.8	19486	25439.4	0.42	0.629	HY-N0678	Low (97%)	-0.539	2.573
	Coniferyl alcohol	0.529	0.419	monocyclic phenol	3	OC1=CC=C(/C=C/CO)C=C1OC	35213	16173.9	25693.5	0.738	0.319	HY-N4283	High (99%)	-0.197	2.132
	Fidaxomicin	0.537	0.362	phenolic glycoside	3	O=C(C(C(O)=C(Cl)C(O)=C1Cl)=C1CC)O[C@H]([C@H](O[C@H]2OC/C(C(O[C@](C/C=C3C)([H])[C@H](O)C)=O)=C\C=C\C[C@@H](/C(C)=C\[C@H](CC)[C@@H](O[C@@](OC(C)(C)[C@@H](OC(C(C)C)=O)[C@@H]4O)([H])[C@H]4O)\C(C)=C/3)O)C)[C@@H]([C@@H]2OC)O	30618.6	20428.7	25523.7	0.356	0.717	HY-17580	Low (97%)	-1.547	9.5
	Rhein 8-Glucoside	0.537	0.207	anthroquinone	3	O=C(C1=CC(C(O)=O)=CC(O)=C1C2=O)C3=C2C(O[C@@H]4O[C@@H]([C@@H](O)[C@H](O)[C@H]4O)CO)=CC=C3	34038.2	17399.4	25718.8	0.64	0.434	HY-N6082	Low (97%)	-1.227	5.4
	Kaempferol 3-O-?-D-glucuronide	0.548	0.098	chromone	3	O[C@H]([C@H]([C@@H]([C@@H](C(O)=O)O1)O)O)[C@@H]1OC2=C(C3=CC=C(O)C=C3)OC4=CC(O)=CC(O)=C4C2=O	32345.4	19144.3	25744.8	0.499	0.597	HY-N7176	Low (97%)	-1.416	6.1
	Tetracycline (hydrochloride)	0.563	0.187	fused polycyclic, naphthacene	3	O[C@@]1(C(C(C(N)=O)=C2O)=O)[C@@]([C@@H]2N(C)C)([H])C[C@@]([C@](O)(C3=CC=C4)C)([H])C(C(C3=C4O)=O)=C1O.Cl	34234.2	17786.4	26010.3	0.657	0.47	HY-B0474
	(-)-Syringaresnol-4-O-?-D-apiofuranosyl-(1?2)-?-D-glucopyranoside	0.57	0.76	lignan	3	OC1=C(OC)C=C([C@@H]2OC[C@]3([H])[C@@]2([H])CO[C@H]3C4=CC(OC)=C(O[C@@H]5O[C@H](CO)[C@@H](O)[C@H](O)[C@H]5O[C@@]6([H])[C@H](O)[C@](CO)(O)CO6)C(OC)=C4)C=C1OC	28623.9	22911	25767.5	0.189	0.95	HY-N0338	Low (97%)	-1.642	9.5
	(2S)-2'-Methoxykurarinone	0.581	0.436	chromane	3	O=C1C[C@@H](C2=CC=C(O)C=C2OC)OC3=C(C[C@H](C(C)=C)C/C=C(C)\C)C(O)=CC(OC)=C13	30700.9	21298.7	25999.8	0.362	0.799	HY-N1746	Low (84%)	-0.185	5.532
	Garcinone D	0.598	1.372	xanthone									Low (97%)	-0.793	3.759
	Dichotomitin	0.602	0.507	Dioxolane	3	O=C1C(C2=CC(OC)=C(OC)C(O)=C2)=COC3=CC(OCO4)=C4C(O)=C13	36614.6	16482.8	26548.7	0.855	0.348	HY-N2120	Low (70%)	-0.638	2.154
	Kushenol A	0.603	0.842	chromane	3	O=C1C[C@@H](C2=CC=CC=C2O)OC3=C(C[C@H](C(C)=C)C/C=C(C)\C)C(O)=CC(O)=C13	28541	23704.6	26122.8	0.183	1.024	HY-N2278	Low (84%)	-0.142	4.676
	4'-Methoxyresveratrol	0.606	0.014	stilbenoid	3	OC1=CC(O)=CC(/C=C/C2=CC=C(OC)C=C2)=C1	33711.1	19160.7	26435.9	0.613	0.599	HY-N2485	High (82%)	0.225	3.863
	Dehydrodiisoeugenol	0.627	0.416	benzofuran	3	OC1=CC=C(C2OC3=C(OC)C=C(/C=C/C)C=C3C2C)C=C1OC	36377.1	17242.2	26809.6	0.835	0.419	HY-N0589	High (99%)	0.17	5.41
	[6]-Gingerol	0.629	0.488	monocyclic phenol	3	CCCCC[C@H](O)CC(CCC1=CC=C(O)C(OC)=C1)=O	30973.3	22095.4	26534.4	0.385	0.874	HY-14615	High (86%)	-0.518	2
	Loureirin B	0.631	0.767	chalcone	3	O=C(C1=CC=C(O)C=C1)CCC2=C(OC)C=C(OC)C=C2OC	38536.8	15412.2	26974.5	1.015	0.248	HY-N1504	High (91%)	-0.112	2.851
	Columbamine	0.646	0.019	alkaloid	3	COC1=C(OC)C2=C[N+]3=C(C4=CC(O)=C(OC)C=C4CC3)C=C2C=C1	34211.5	19562.6	26887.1	0.655	0.636	HY-N0926	Low (52%)	-0.842	2
	Xanthoxylin	0.65	0.455	monocyclic phenol	3	CC(C1=C(OC)C=C(OC)C=C1O)=O	31416.6	22131.8	26774.2	0.422	0.877	HY-N1063	High (99%)	0.211	1
	(+)-Secoisolariciresinol	0.666	0.705	lignan	3	OC[C@@H](CC1=CC=C(O)C(OC)=C1)[C@H](CC2=CC=C(O)C(OC)=C2)CO	30111.3	23639.2	26875.3	0.313	1.018	HY-N8172	Low (39%)	-0.982	3.059
	2-Phenylethanol	0.671	0.992	monocyclic phenol	3	OCCC1=CC=CC=C1	40362.2	14636.1	27499.2	1.167	0.175	HY-B1290	High (94%)	-0.146	0
	Cryptochlorogenic acid	0.681	0.508	carboxylic acid	3	O=C(/C=C/C1=CC(O)=C(O)C=C1)O[C@@H]([C@@H]2O)[C@@H](C[C@](C(O)=O)(O)C2)O	37574	17325	27449.5	0.935	0.427	HY-N0787	Low (97%)	-1.469	4.667
	Colutehydroquinone	0.683	0.632	chromane	3	OC1=CC([C@@H]2COC3=CC(OC)=CC=C3C2)=C(O)C(OC)=C1OC	30747.2	23431.8	27089.5	0.366	0.999	HY-N8026	High (82%)	-0.452	2
	Magnolol	0.685	0.779	biphenyl	3	OC1=CC=C(CC=C)C=C1C2=CC(CC=C)=CC=C2O	29891.7	24240.1	27065.9	0.295	1.074	HY-N0163	High (94%)	0.008	3.622
	Rottlerin	0.69	0.787	coumarin	3	O=C(C1=C2C(C=CC(C)(C)O2)=C(O)C(CC3=C(O)C(C)=C(O)C(C(C)=O)=C3O)=C1O)/C=C/C4=CC=CC=C4	29908.4	24336.4	27122.4	0.296	1.083	HY-18980	Low (97%)	-0.098	8.141
	"?,?-Dimethylacrylalkannin"	0.698	0.364	quinone	3	C/C(C)=C\C(O[C@H](C(C1=O)=CC(C2=C1C(O)=CC=C2O)=O)C/C=C(C)\C)=O	36919.9	18278.8	27599.4	0.881	0.516	HY-N5112A	Low (97%)	-0.399	1.416
	Glabridin	0.715	0.181	chromane, isoflavan	3	OC1=CC=C([C@H]2CC3=CC=C4C(C=CC(C)(C)O4)=C3OC2)C(O)=C1	33843.5	21364.3	27603.9	0.624	0.805	HY-N0393	High (88%)	0.013	4.644
	"2,6-Dihydroxybenzoic acid"	0.715	0.481	monocyclic phenol	3	O=C(O)C1=C(O)C=CC=C1O	32047.3	22970.5	27508.9	0.475	0.955	HY-Y0801	Low (90%)	-0.273	0.5
	Apiin	0.719	0.97	chromone	3	O=C(C=C(C1=CC=C(O)C=C1)OC2=CC(O[C@H](O[C@H](CO)[C@@H](O)[C@@H]3O)[C@@H]3O[C@@](OC[C@]4(O)CO)([H])[C@@H]4O)=C5)C2=C5O	40800.8	15263.6	28032.2	1.204	0.234	HY-N0577	Low (97%)	-1.539	9
	Neodiosmin	0.726	0.952	chromone	3	O=C1C2=C(O)C=C(O[C@H]3[C@@H]([C@H]([C@H](O)[C@@H](CO)O3)O)O[C@@]4([H])[C@@H]([C@@H]([C@@H](O)[C@H](C)O4)O)O)C=C2OC(C5=CC(O)=C(OC)C=C5)=C1	40782.2	15434.5	28108.4	1.202	0.25	HY-N4122	Low (97%)	-1.628	8
	Grosvenorine	0.73	0.055	chromone	3	O=C1C(O[C@H]2[C@@H]([C@@H]([C@@H](O)[C@H](C)O2)O)O)=C(C3=CC=C(O)C=C3)OC4=CC(O[C@H]5[C@@H]([C@@H]([C@@H](O)[C@H](C)O5)O)O[C@]6([H])O[C@@H]([C@@H](O)[C@H](O)[C@H]6O)CO)=CC(O)=C41	35445.3	20271.9	27858.6	0.758	0.703	HY-N3031	Low	-1.844	8.5
	Myrislignan	0.766	0.936	lignan	3	C[C@@H]([C@@H](C1=CC(OC)=C(O)C=C1)O)OC(C(OC)=CC(CC=C)=C2)=C2OC	41167.3	15954.5	28560.9	1.234	0.299	HY-N0608	High (96%)	-0.603	5.034
	Creosol	0.768	0.912	monocyclic phenol	3	OC1=CC=C(C)C=C1OC	30100.9	25838.9	27969.9	0.313	1.224	HY-W040971	High (99%)	0.184	1.335
	Mollugin	0.777	0.39	fused polycyclic, naphthalene	3	O=C(C1=C(C=CC(C)(C)O2)C2=C3C=CC=CC3=C1O)OC	38015.5	18983.8	28499.6	0.972	0.582	HY-N0316	High (96%)	0.42	3.708
	Licoflavone A	0.78	0.51	chromone	3	O=C1C=C(C2=CC=C(O)C=C2)OC3=CC(O)=C(C/C=C(C)\C)C=C13	38768.9	18372.9	28570.9	1.035	0.525	HY-N4185	Low (97%)	-0.303	3.707
	Acetylshikonin	0.8	0.475	quinone	3	O=C1C([C@H](OC(C)=O)C/C=C(C)\C)=CC(C2=C1C(O)=CC=C2O)=O	33102.4	23844.2	28473.3	0.563	1.037	HY-N2181	Low (97%)	-0.75	0.839
	Glycycoumarin	0.808	0.025	coumarin	3	O=C1C(C2=CC=C(O)C=C2O)=CC3=C(OC)C(C/C=C(C)\C)=C(O)C=C3O1	35905.3	21531.6	28718.5	0.796	0.821	HY-N4113	Low (97%)	-0.485	3
	Eupatorin	0.859	0.159	chromone	3	O=C1C=C(C2=CC=C(OC)C(O)=C2)OC3=CC(OC)=C(OC)C(O)=C13	37615.7	21089.9	29352.8	0.938	0.779	HY-N2374	Low (55%)	-0.537	4
	Irisolidone	0.871	0.634	chromone	3	O=C1C(C2=CC=C(OC)C=C2)=COC3=CC(O)=C(OC)C(O)=C13	32994.7	25454.1	29224.4	0.554	1.188	HY-N2412	Low (84%)	-0.609	1.923
	(-?)?-Maackiain	0.883	0.184	Dioxolane	3	OC1=CC=C([C@@]2([H])[C@@](C3=C(C=C4C(OCO4)=C3)O2)([H])CO5)C5=C1	38055.6	21210.9	29633.2	0.975	0.791	HY-N6051	High (96%)	-0.217	1.5
	Gardenin B	0.892	0.151	chromone	3	OC1=C2C(OC(C3=CC=C(OC)C=C3)=CC2=O)=C(OC)C(OC)=C1OC	36150	23098.1	29624.1	0.816	0.967	HY-N6037	High (71%)	-0.382	4
	Secoisolariciresinol	0.899	0.946	lignan	3	COC1=C(O)C=CC(C[C@@H](CO)[C@H](CO)CC2=CC(OC)=C(O)C=C2)=C1	42819.5	17316.5	30068	1.372	0.426	HY-N6071	Low (39%)	-0.982	3.059
	Mauritianin	0.906	0.251	chromone	3	O=C1C(O[C@H]2[C@@H]([C@H]([C@@H](O)[C@@H](CO[C@H]3[C@@H]([C@@H]([C@@H](O)[C@H](C)O3)O)O)O2)O)O[C@@]4([H])[C@@H]([C@@H]([C@@H](O)[C@H](C)O4)O)O)=C(C5=CC=C(O)C=C5)OC6=CC(O)=CC(O)=C61	35719.4	23785	29752.2	0.781	1.032	HY-N5038	Low	-1.79	9.5
	Miquelianin	0.908	0.358	chromone	3	O=C1C2=C(O)C=C(O)C=C2OC(C3=CC=C(O)C(O)=C3)=C1O[C@@H]4O[C@H](C(O)=O)[C@@H](O)[C@H](O)[C@H]4O	39402.1	20555.6	29978.8	1.087	0.729	HY-13930	Low (97%)	-1.376	7.8
	Calycosin-7-O-?-D-glucoside	0.924	0.404	chromone	3	O=C1C2=CC=C(O[C@@H]([C@@H]([C@@H](O)[C@@H]3O)O)O[C@@H]3CO)C=C2OC=C1C4=CC(O)=C(OC)C=C4	35020	24797.2	29908.6	0.722	1.127	HY-N0520	Low (97%)	-1.381	5.293
	Isorhapontigenin	0.935	0.728	stilbenoid	3	OC1=CC(O)=CC(/C=C/C2=CC(OC)=C(O)C=C2)=C1	41947.4	18866.6	30407	1.299	0.571	HY-N2593	High (39%)	-0.023	1.5
	Genkwanin	0.943	0.576	chromone	3	O=C1C=C(C2=CC=C(O)C=C2)OC3=CC(OC)=CC(O)=C13	41129.3	19764.4	30446.8	1.231	0.655	HY-N0731	Low (74%)	-0.322	1.27
	"N,N,O-Tridesmethylvenlafaxine"	0.955	0.009	monocyclic phenol, phenethylamine	3	OC1=CC=C(C(C2(O)CCCCC2)CN)C=C1	37867.4	22918.7	30393	0.959	0.951	HY-W049735	Low (48%)	-0.512	1.293
	Jaceosidin	0.958	1.03	chromone	3	O=C1C=C(C2=CC=C(O)C(OC)=C2)OC3=CC(O)=C(OC)C(O)=C13	44034.1	17499.7	30766.9	1.473	0.443	HY-N0831	Low (84%)	-0.649	2.867
	Carvacrol	0.979	0.878	monocyclic phenol	3	OC1=CC(C(C)C)=CC=C1C	32834.5	27917.7	30376.1	0.54	1.419	HY-N0711	High (99%)	0.268	2.153
	Wogonin	0.982	0.263	chromone	3	O=C1C=C(C2=CC=CC=C2)OC3=C(OC)C(O)=CC(O)=C13	36560.6	24654.2	30607.4	0.851	1.113	HY-N0400	Low (62%)	-0.385	1.256
	FR179642	0.991	0.209	cyclized phenol amide	3	O=C([C@](NC([C@](NC([C@@](C[C@H]1O)([H])N(C1)C2=O)=O)([H])[C@H](O)[C@H](C(C=C3)=CC(O[S](=O)(O)=O)=C3O)O)=O)([H])[C@H](O)CC(N)=O)N(C[C@@H]4C)[C@@](C(N[C@@H]([C@@H](C[C@@H](C(N[C@@]2([H])[C@H](O)C)=O)N)O)O)=O)([H])[C@H]4O	39497.8	22235.7	30866.7	1.095	0.887	HY-129077	Low	-1.988	9
	Baimaside	1.04	0.225	chromone	3	O=C1C(O[C@H](O[C@H](CO)[C@@H](O)[C@@H]2O)[C@@H]2O[C@]([C@@H]([C@@H](O)[C@@H]3O)O)([H])O[C@@H]3CO)=C(C4=CC(O)=C(O)C=C4)OC5=CC(O)=CC(O)=C15	40179	22670.4	31424.7	1.152	0.927	HY-N2183	Low	-1.703	9
	Usnic acid	1.097	0.723	dibenzofuran	3	O=C(C1(C)C(OC2=C(C(C)=O)C(O)=C(C)C(O)=C12)=C3)C(C(C)=O)C3=O	43858.6	20618.4	32238.5	1.459	0.735	HY-N0656	Low (90%)	-0.988	3
	p-Hydroxymandelic acid	1.127	0.713	monocyclic phenol	3	OC(C(O)C1=CC=C(C=C1)O)=O	35598.4	28613.9	32106.2	0.77	1.484	HY-113027	Low (84%)	-1.037	0
	Avicularin	1.136	0.043	chromone	3	O=C1C(O[C@H]2[C@@H]([C@H]([C@H](CO)O2)O)O)=C(C3=CC=C(O)C(O)=C3)OC4=CC(O)=CC(O)=C14	39734.3	25129.7	32432	1.115	1.158	HY-N0222	Low (97%)	-1.18	7.2
	Nepitrin	1.146	0.832	chromone	3	O=C1C=C(C2=CC=C(O)C(O)=C2)OC3=CC(O[C@H]4[C@@H]([C@H]([C@@H]([C@@H](CO)O4)O)O)O)=C(OC)C(O)=C13	45100.8	20560.9	32830.8	1.562	0.73	HY-N5010	Low (97%)	-1.25	8.001
	Xanthurenic acid	1.16	0.852	carboxylic acid	3	O=C(C1=NC2=C(O)C=CC=C2C(O)=C1)O	35156.1	29703.1	32429.6	0.734	1.586	HY-W014666	Low (97%)	-0.591	0
	"7,8-Dihydroxyflavone"	1.17	0.484	chromone	3	O=C1C=C(C2=CC=CC=C2)OC3=C(O)C(O)=CC=C13	43302.3	22676	32989.2	1.412	0.928	HY-W013372	Low (55%)	-0.118	3.007
	2-Methoxyestradiol	1.173	0.946	steroid	3	OC1=CC2=C([C@]3(CC[C@@]4([C@H](CC[C@]4([C@@]3(CC2)[H])[H])O)C)[H])C=C1OC	46109.4	20246.7	33178.1	1.646	0.7	HY-12033	Low (42%)	-0.099	2.509
	3-Nitro-L-tyrosine	1.177	0.482	monocyclic phenol	3	N[C@@H](CC1=CC([N+]([O-])=O)=C(C=C1)O)C(O)=O	37588.7	27912.2	32750.4	0.936	1.418	HY-113248	Low (84%)	-1.023	1.734
	Procyanidin C1	1.18	0.84	polycyclic glucoside	3	OC1=C2C(O[C@H](C3=CC(O)=C(O)C=C3)[C@H](O)[C@H]2C4=C5C(C[C@@H](O)[C@@H](C6=CC(O)=C(O)C=C6)O5)=C(O)C=C4O)=C([C@H]7C8=C(O)C=C(O)C=C8O[C@H](C9=CC(O)=C(O)C=C9)[C@@H]7O)C(O)=C1	35473.6	29854.9	32664.3	0.76	1.6	HY-N2342	Low	-0.898	12
	Baohuoside I	1.24	0.563	chromone	3	OC1=CC(O)=C2C(OC(C3=CC=C(OC)C=C3)=C(O[C@H](O[C@@H](C)[C@H](O)[C@H]4O)[C@@H]4O)C2=O)=C1C/C=C(C)\C	37856.1	29012.8	33434.4	0.959	1.521	HY-N0011	Low (97%)	-1.042	6.771
	1-Naphthol	1.267	0.679	fused polycyclic, naphthalene	3	OC1=C2C=CC=CC2=CC=C1	45632.1	22669.1	34150.6	1.606	0.927	HY-Y1309	High (96%)	0.401	3
	?-Arbutin	1.272	0.653	polycyclic glycoside	3	OC(C=C1)=CC=C1O[C@H]2O[C@@H]([C@@H](O)[C@H](O)[C@H]2O)CO	45542.6	22862.6	34202.6	1.599	0.945	HY-N3002	Low (90%)	-1.059	3.539
	3-(3-Hydroxyphenyl)propionic acid	1.337	0.432	monocyclic phenol	3	O=C(O)CCC1=CC=CC(O)=C1	39805	29350.4	34577.7	1.121	1.553	HY-W005255	Low (70%)	-1.042	1
	Leonurine	1.35	0.198	monocyclic phenol	3	O=C(OCCCCNC(N)=N)C1=CC(OC)=C(O)C(OC)=C1	43747.9	26125.3	34936.6	1.449	1.251	HY-N0741	Low (84%)	-0.689	3.81
	Isovitexin	1.361	0.816	chromone	3	OC1=C(C2=O)C(OC(C3=CC=C(O)C=C3)=C2)=CC(O)=C1[C@@H]([C@@H]([C@@H](O)[C@@H]4O)O)O[C@@H]4CO	37791.5	31663.6	34727.5	0.953	1.769	HY-N0773	Low (97%)	-1.225	6.713
	(S)-10-Hydroxycamptothecin	1.767	0.057	alkaloid, camptothecin analog	3	O=C1[C@](O)(CC)C2=C(CO1)C(N3CC4=CC5=CC(O)=CC=C5N=C4C3=C2)=O	47219.2	31944.1	39581.6	1.738	1.796	HY-N0095	Low (55%)	-0.485	1.5
	"5,7-Dimethoxyluteolin"	1.856	0.117	chromone	3	O=C1C=C(C2=CC=C(O)C(O)=C2)OC3=CC(OC)=CC(OC)=C13	47932.5	33213.9	40573.2	1.798	1.915	HY-111928	Low (74%)	-0.651	0.424
	DL-m-Tyrosine	1.911	0.142	monocyclic phenol	3	NC(CC1=CC=CC(O)=C1)C(O)=O	48433.9	33932.7	41183.3	1.84	1.982	HY-W001940	Low (84%)	-0.829	1.344
	(±)-10-Hydroxycamptothecin	2.4	0.817	alkaloid, camptothecin analog	3	O=C1C(O)(CC)C2=C(CO1)C(N3CC4=CC5=CC(O)=CC=C5N=C4C3=C2)=O	60066.9	34041	47054	2.809	1.992	HY-N0275	Low (55%)	-0.485	1.5
	Prunetin	2.652	0.711	chromone	3	O=C1C(C2=CC=C(O)C=C2)=COC3=CC(OC)=CC(O)=C13	62461.3	37293.6	49877.5	3.008	2.297	HY-N2597	Low (79%)	-0.588	2
	Garcinone C	3.115	1.717	xanthone									Low (97%)	-0.768	4.068
	Deoxypodophyllotoxin	3.63	0.381	Dioxolane	3	O=C1[C@]2([H])[C@H](C3=CC(OC)=C(OC)C(OC)=C3)C4=CC(OCO5)=C5C=C4C[C@@]2([H])CO1	67641.6	53571.1	60606.3	3.44	3.821	HY-N2500	High (99%)	-0.626	1.5
	DL-Dopa	1.763	1.122	monocyclic phenol									Low (97%)	-0.819	1.84
