# Supplementary material for: Monoaminergic neurotransmitters are bimodal effectors of tau aggregation
Source: Sci Adv. 2025 Jan 31;11(5):eadr8055. doi: 10.1126/sciadv.adr8055 (PMC11784839; doi:10.1126/sciadv.adr8055)
Supplement: Supplementary file 2 — Data S1 and S2 [file sciadv.adr8055_data_s1_and_s2.zip › adr8055_data_s2.xlsx]

## Sheet:  Keys 
Key Name	Depiction	Key String	Focus Key Value	Sum(Key Values)	r(av Z)
Key_2986		c:[nH0;D2]:c	0.000	6.000	0.211
Key_2973		c:[c;D3](:c):[nH0]	0.000	5.000	0.211
Key_211		c:[c;D2]:[c;D2]:[c;D3](:c)O	0.000	436.000	0.138
Key_2507		[C;D2]([C;D3]([C;D3](O)=O)[N;D1])[c;D3](:[c;D2]:c):[c;D2]:c	0.000	5.000	0.134
Key_873		C[N;D1]	0.000	26.000	0.13
Key_213		C[c;D3](:c):[c;D2]:[c;D2]:c	0.000	405.000	0.13
Key_2505		[C;D2]([C;D3]([C;D3]([O;D1])=[O;D1])[N;D1])[c;D3](:c):c	0.000	7.000	0.123
Key_2506		[C;D2]([C;D3]([C;D3](O)=O)[N;D1])c	0.000	7.000	0.123
Key_2504		[C;D2]([C;D3]([C;D3]([O;D1])=[O;D1])[N;D1])c	0.000	7.000	0.123
Key_1252		C[C;D3](C)[N;D1]	0.000	11.000	0.12
Key_1445		c:[c;D3]1:c:[c;D2]:[c;D2]:[c;D3](:[c;D2]:1)[O;D1]	0.000	11.000	0.1
Key_2236		C[C;D3](c)[O;D1]	0.000	12.000	0.099
Key_335		C[C;D1]	0.000	157.000	0.097
Key_1402		C[C;D3]([C;D2][c;D3]1:[c;D2]:[c;D2]:c:[c;D3](:[c;D2]:1)O)N	0.000	3.000	0.076
Key_633		C[C;D3](C)N	0.000	17.000	0.068
Key_1269		C[C;D3]([C;D3]([O;D1])=[O;D1])N	0.000	12.000	0.066
Key_545		C[C;D2][O;D1]	0.000	123.000	0.066
Key_1271		C[C;D3]([C;D2][c;D3](:c):c)N	0.000	11.000	0.061
Key_736		C[C;D3]([c;D3]1:[c;D2]:c:[c;D3](:[c;D2]:[c;D2]:1)O)O	0.000	40.000	0.057
Key_2363		C[nH0;D3](:c):c	0.000	6.000	0.053
Key_67		C[C;D2]C	0.000	114.000	0.051
Key_48		C[C;D2]O	1.000	172.000	0.048
Key_1085		C[C;D2][O;D2][C;D3](C)=O	0.000	14.000	0.047
Key_544		C[C;D3]([C;D2][O;D1])O	0.000	108.000	0.042
Key_8		C[c;D3](:c):c	1.000	540.000	0.038
Key_847		C[C;D2]N	0.000	35.000	0.036
Key_1684		C[O;D2][C;D3]([C;D1])=[O;D1]	0.000	8.000	0.033
Key_1764		C1C[O;D2][C;D3]([C;D2][O;D1])[C;D3]1O	0.000	5.000	0.032
Key_1760		C[C;D3]1[C;D3]([C;D3](CO1)O)[O;D1]	0.000	5.000	0.032
Key_1758		C1C[O;D2][C;D3]([C;D2]O)[C;D3]1O	0.000	5.000	0.032
Key_2553		[C;D2]([C;D3]([c;D3](:c):c)[O;D1])[N;D1]	0.000	3.000	0.03
Key_2551		[C;D2]([C;D3]([c;D3](:[c;D2]:c):[c;D2]:c)[O;D1])[N;D1]	0.000	3.000	0.03
Key_2554		[C;D2]([C;D3](c)O)[N;D1]	0.000	3.000	0.03
Key_2550		[C;D2]([C;D3]([c;D3](:c):c)[O;D1])N	0.000	4.000	0.03
Key_2854		[C;D2]([C;D3]([c;D3]1:[c;D2]:[c;D2]:c:[c;D3](:[c;D2]:1)O)[O;D1])N	0.000	3.000	0.029
Key_1685		[C;D1][C;D3](O)=O	0.000	10.000	0.022
Key_139		C[C;D2]c	0.000	180.000	0.021
Key_31		c:[c;D2]:c	1.000	555.000	0.02
Key_872		C[C;D2][N;D1]	0.000	12.000	0.019
Key_1779		C[c;D3]1:c:c:[nH;D2]:[c;D2]:1	0.000	11.000	0.016
Key_1777		C[c;D3]1:[c;D2]:[nH;D2]:[c;D3](:[c;D2]:c):[c;D3]:1:c	0.000	11.000	0.016
Key_2371		[C;D2]([C;D3]([O;D1])=[O;D1])[c;D3](:[c;D2]:c):[c;D2]:c	0.000	4.000	0.016
Key_2481		[C;D2]([C;D3](O)=O)[c;D3]1:[c;D2]:[c;D2]:c:[c;D3](:[c;D2]:1)O	0.000	3.000	0.016
Key_2583		C[C;D3]([C;D2][c;D3]1:[c;D2]:[nH;D2]:[c;D3](:c):[c;D3]:1:[c;D2]:c)N	0.000	2.000	0.014
Key_2582		[C;D2]([C;D3]([C;D3](O)=O)[N;D1])[c;D3]1:[c;D2]:[nH]:c:[c;D3]:1:c	0.000	2.000	0.014
Key_2078		[C;D2]([C;D2][N;D1])[c;D3](:c):c	0.000	4.000	0.009
Key_2077		[C;D2]([C;D2][N;D1])[c;D3](:[c;D2]:c):[c;D2]:c	0.000	3.000	0.009
Key_2079		[C;D2]([C;D2][N;D1])c	0.000	5.000	0.009
Key_2249		[C;D2]([C;D2]N)[c;D3]1:[c;D2]:[nH;D2]:[c;D3](:c):[c;D3]:1:[c;D2]:c	0.000	5.000	0.008
Key_1013		[C;D1]N	0.000	14.000	0.008
Key_1773		C[C;D2][c;D3]1:[c;D2]:[nH;D2]:[c;D3]2:[c;D2]:c:[c;D3](:[c;D2]:[c;D3]:1:2)O	0.000	10.000	0.006
Key_1772		C[C;D2][c;D3]1:[c;D2]:[nH]:c:[c;D3]:1:c	0.000	10.000	0.006
Key_1778		C[C;D2][c;D3]1:[c;D2]:[nH;D2]:[c;D3](:c):[c;D3]:1:c	0.000	10.000	0.006
Key_1774		C[c;D3]1:c:[nH]:[c;D3](:c):[c;D3]:1:[c;D2]:c	0.000	10.000	0.006
Key_122		C[C;D3]([c;D3](:[c;D2]:c):[c;D2]:c)O	0.000	52.000	0.004
Key_2332		c[N;D1]	0.000	2.000	0.003
Key_120		C[C;D3](c)O	0.000	85.000	0.002
Key_1453		c:[c;D2]:[c;D2]:[c;D3](:c):[nH]	0.000	11.000	0.000275
Key_849		C[C;D2][C;D2][C;D2]N	0.000	5.000	-0.0004283
Key_1775		C[c;D3]1:[c;D2]:[nH;D2]:[c;D3]2:[c;D2]:[c;D2]:c:[c;D2]:[c;D3]:1:2	0.000	9.000	-0.001
Key_1776		C[c;D3]1:c:[nH]:[c;D3]2:c:[c;D2]:[c;D3](:[c;D2]:[c;D3]:1:2)[O;D1]	0.000	8.000	-0.001
Key_135		c:[c;D2]:[c;D3](:[c;D2]:c)[O;D1]	0.000	251.000	-0.001
Key_1011		[C;D2]([C;D2]N)[c;D3](:c):c	0.000	18.000	-0.002
Key_63		C[C;D3](O)=O	0.000	128.000	-0.003
Key_64		C[C;D3](O)=[O;D1]	0.000	128.000	-0.003
Key_1450		c:[c;D2]:[c;D3]1:[c;D3](:c):c:c:[nH;D2]:1	0.000	13.000	-0.003
Key_1460		c:[c;D2]:[nH]	0.000	13.000	-0.003
Key_1457		c:[nH;D2]:c	0.000	14.000	-0.003
Key_1456		c:[c;D3]1:c:c:[c;D2]:[nH;D2]:1	0.000	13.000	-0.003
Key_1451		c:[c;D3](:c):[nH]	0.000	13.000	-0.003
Key_2076		[C;D2]([C;D2]N)[c;D3]1:[c;D2]:[c;D2]:c:[c;D3](:[c;D2]:1)O	0.000	2.000	-0.006
Key_401		c:[c;D3](:c):c	0.000	43.000	-0.006
Key_1344		C[N;D4](C)(C)C	0.000	4.000	-0.007
Key_1345		C[N;D4](C)(C)[C;D1]	0.000	4.000	-0.007
Key_1342		[C;D1][N;D4]([C;D1])([C;D1])[C;D2][C;D2]O	0.000	3.000	-0.009
Key_1341		C[N;D4](C)(C)[C;D2][C;D2]O	0.000	3.000	-0.009
Key_1339		C[O;D2][C;D2][C;D2]N	0.000	3.000	-0.009
Key_1338		C[C;D3](=O)[O;D2][C;D2][C;D2][N;D4](C)(C)C	0.000	3.000	-0.009
Key_1340		C[O;D2][C;D2][C;D2][N;D4]([C;D1])([C;D1])[C;D1]	0.000	3.000	-0.009
Key_1343		C[C;D2][N;D4]([C;D1])([C;D1])[C;D1]	0.000	3.000	-0.009
Key_1452		c1:c:[nH;D2]:[c;D3]2:[c;D2]:[c;D2]:[c;D3](:c:[c;D3]:1:2)O	0.000	10.000	-0.012
Key_1454		c1:[c;D2]:[c;D3](:[c;D2]:[c;D2]:[c;D3]:1:[nH])[O;D1]	0.000	9.000	-0.012
Key_206		C[C;D2][c;D3](:[c;D2]:c):[c;D2]:c	0.000	80.000	-0.013
Key_1771		[C;D2]([C;D3](O)=O)[c;D3]1:[c;D2]:[nH;D2]:[c;D3](:c):[c;D3]:1:[c;D2]:c	0.000	2.000	-0.016
Key_1770		[C;D2]([C;D3]([O;D1])=[O;D1])[c;D3]1:[c;D2]:[nH]:c:[c;D3]:1:c	0.000	2.000	-0.016
Key_636		C[N;D2]C	0.000	21.000	-0.017
Key_1686		C[C;D2][O;D2][C;D3]([C;D1])=[O;D1]	0.000	3.000	-0.018
Key_1241		C[C;D2][C;D2][C;D3](C)N	0.000	2.000	-0.029
Key_1257		C[C;D2][C;D2][C;D2][N;D1]	0.000	2.000	-0.029
Key_44		C[C;D3](C)[O;D1]	1.000	189.000	-0.03
Key_442		c:[c;D3](:c):[c;D2]:[c;D3](:c)O	0.000	22.000	-0.036
Key_210		C[c;D3]1:c:[c;D3](:[c;D3](:[c;D2]:[c;D2]:1)[O;D1])O	0.000	152.000	-0.036
Key_3		C=[O;D1]	1.000	444.000	-0.037
Key_592		[C;D2]([C;D3]([O;D1])=[O;D1])c	0.000	9.000	-0.037
Key_593		[C;D2]([C;D3]([O;D1])=[O;D1])[c;D3](:c):c	0.000	9.000	-0.037
Key_595		[C;D2]([C;D3](O)=O)[c;D3](:c):c	0.000	10.000	-0.043
Key_45		C[O;D1]	1.000	297.000	-0.051
Key_212		C[C;D2][c;D3]1:[c;D2]:c:[c;D3](:[c;D2]:[c;D2]:1)O	0.000	71.000	-0.051
Key_871		C[C;D2][C;D2][N;D1]	0.000	3.000	-0.055
Key_17		c:[c;D3](:c)O	1.000	562.000	-0.056
Key_123		C[C;D3]([c;D3]1:[c;D2]:c:[c;D3](:[c;D3](:[c;D2]:1)[O;D1])O)O	0.000	30.000	-0.064
Key_38		C[O;D2]C	1.000	219.000	-0.068
Key_61		C[C;D3](=O)[O;D1]	0.000	64.000	-0.069
Key_60		C[C;D2][C;D3]([O;D1])=[O;D1]	0.000	11.000	-0.07
Key_28		c[O;D1]	1.000	553.000	-0.077
Key_27		c:[c;D3](:c)[O;D1]	1.000	553.000	-0.077
Key_41		C[C;D3](C)O	1.000	213.000	-0.082
Key_208		C[c;D3]1:c:[c;D2]:[c;D3](:[c;D3](:[c;D2]:1)[O;D1])[O;D1]	0.000	105.000	-0.102
Key_207		C[C;D2][c;D3]1:[c;D2]:c:[c;D3](:[c;D3](:[c;D2]:1)[O;D1])O	0.000	31.000	-0.108
Key_30		C[c;D3](:c):[c;D2]:[c;D3](:c)O	1.000	296.000	-0.123
Key_209		c1:[c;D2]:[c;D2]:[c;D3](:[c;D3](:[c;D2]:1)[O;D1])[O;D1]	0.000	102.000	-0.127
Key_26		c:[c;D2]:[c;D3](:[c;D3](:c)O)[O;D1]	1.000	251.000	-0.217
